# Supplementary material for: A companion to the preclinical common data elements for rodent models of pediatric acquired epilepsy: A report of the TASK3‐WG1B, Pediatric and Genetic Models Working Group of the ILAE/AES Joint Translational Task Force
Source: Epilepsia Open. 2022 Oct 5;10(Suppl 1):S53–86. doi: 10.1002/epi4.12641 (PMC12375983; doi:10.1002/epi4.12641)
Supplement: Supplementary file 1 — Appendix S1 [file EPI4-10-S53-s001.zip]

Archive with 6 entries (6 files):
- EPI4_12641_1. Core CDE_chart Rodent models of Pediatric Acquired Epilepsy.xlsx
- EPI4_12641_1. Core CRF module Rodent models of pediatric acquired epilepsy.docx
- EPI4_12641_2. CDE_chart Physical induction models.xlsx
- EPI4_12641_2. CRF module Physical induction models.docx
- EPI4_12641_3. CDE_chart Chemical induction models.xlsx
- EPI4_12641_3. CRF module Chemical induction models.docx
