# Supplementary material for: A companion to the preclinical common data elements for rodent models of pediatric acquired epilepsy: A report of the TASK3‐WG1B, Pediatric and Genetic Models Working Group of the ILAE/AES Joint Translational Task Force
Source: Epilepsia Open. 2022 Oct 5;10(Suppl 1):S53–86. doi: 10.1002/epi4.12641 (PMC12375983; doi:10.1002/epi4.12641)
Supplement: Supplementary file 1 — Appendix S1 [file EPI4-10-S53-s001.zip › EPI4_12641_1. Core CDE_chart Rodent models of Pediatric Acquired Epilepsy.xlsx]

## Sheet: Sheet1
CDE ID	CDE Name	Variable Name	Definition / Description	Question Text	Permissible Value	Description of Permissible Value	Data Type	Quantifier	Instructions	Priority level for CDE	Recommended Setting	References	Population	Classification (e.g., Core)	Version #	Version Date	Aliases for Variable Name	CRF Module / Guideline	© or TM	Sub-Domain	Domain	Size	Input Restrictions	Min Value	Max Value	Measurement Type	LOINC ID	SNOMED	caDSR ID	CDISC ID
	Pediatric Acquired General Animal Information Species Type	PedAcqSpeciesTyp	Indicates the type of species for rodent models of pediatric acquired epilepsy	Species	Mouse; Rat; Other	The species type is mouse; The species type is rat; Another species was used	Alphanumeric	Species	Choose one: the type of species for rodent models of pediatric acquired epilepsy	H				Pediatric Acquired						General Animal Information			Single pre-defined variable selected
	Pediatric Acquired General Animal Information If other species type, specify Text	PedAcqOtherSpeciesTxt	Describes the type of species, if a type other than those listed was used	If other species , specify			Alphanumeric	Species	Record the type of species, if a type other than those listed was used					Pediatric Acquired						General Animal Information			Free-form entry
	Pediatric Acquired General Animal Information If mouse, what strain Type	PedAcqIfMouseTyp	Indicates the strain of mouse used	If mouse, what strain	C57Bl/6; S129V;A/J; DBA; BALB/C; S129V; CD-1 ; SCID; Other; Unknown	The mouse strain is C57Bl/6; The mouse strain is S129V; The mouse strain is A/J; The mouse strain is DBA; The mouse strain is BALB/C; The mouse strain is S129V; The mouse strain is CD-1; The mouse strain is SCID; Another mouse strain was used; The mouse strain is unknown	Alphanumeric	Strain	Choose one: the strain of mouse used	H				Pediatric Acquired						General Animal Information			Single pre-defined variable selected
	Pediatric Acquired General Animal Information If other mouse strain, specify Text	PedAcqOtherMouseTxt	Describes the mouse strain, if one other than those listed was used	If other mouse strain, specify			Alphanumeric	Strain	Record the mouse strain, if one other than those listed was used					Pediatric Acquired						General Animal Information			Free-form entry
	Pediatric Acquired General Animal Information If sub-strain (e.g. C57BL/6J or 6N) known, specify Text	PedAcqSubStrainTxt	Describes the sub-strain of mouse, if known	If sub-strain (e.g. C57BL/6J or 6N) known, specify			Alphanumeric	Sub-strain	Record the sub-strain of mouse, if known	I				Pediatric Acquired						General Animal Information			Free-form entry
	Pediatric Acquired General Animal Information If rat, what strain Type	PedAcqIfRatTyp	Indicates the strain of rat used	If rat, what strain	Wistar; Sprague-Dawley; Long-Evans; Mixed; Other; Unknown	The type of rat is Wistar; The type of rat is Sprague-Dawley; The type of rat is Long-Evans; The type of rat is mixed strain; Another strain of rat was used; The rat strain is unknown	Alphanumeric	Strain	Choose one or more (choose all applicable for mixed breed): the strain of rat used	H				Pediatric Acquired						General Animal Information			Multiple pre-defined variables selected
	Pediatric Acquired General Animal Information If other type of strain, specify Text	PedAcqOtherStrainTypeTxt	Describes the rat strain, if one other than those listed was used	If other of strain, specify			Alphanumeric	Strain	Record the rat strain, if one other than those listed was used					Pediatric Acquired						General Animal Information			Free-form entry
	Pediatric Acquired General Animal Information Animal source/vendor Text	PedAcqVendorTxt	Describes the animal source or vendor	Animal source/vendor			Alphanumeric	Source or Vendor	Record the animal source or vendor	H				Pediatric Acquired						General Animal Information			Free-form entry
	Pediatric Acquired General Animal Information Biological sex Category	PedAcqSexCategoryCat	Indicates the biological sex of the animal	Animal Information Biological sex	Male; Female; Unknown	The biological sex is male; The biological sex is female; The biological sex is unknown	Alphanumeric	Biological Sex	Choose one: the biological sex of the animal	H				Pediatric Acquired						General Animal Information			Single pre-defined variable selected
	Pediatric Acquired Genetic Modification Indicator	PedAcqGenModInd	Indicates whether or not there was a genetic modification	Genetic Modification	Yes; No; Unknown		Alphanumeric	Yes/No/Unknown	Choose one: was there a genetic modification?	H				Pediatric Acquired						Genetic Modification			Single pre-defined variable selected
	Pediatric Acquired Genetic Modification Indicate type of genetic modification Type	PedAcqGenModTyp	Indicates type of genetic modification	Indicate of Genetic Modification	Genetic; engineered; Genetic; spontaneous (naturally-occurring)	The type of genetic modification was engineered; The type of genetic modification was spontaneous (naturally occurring)	Alphanumeric	Genetic Modification Type	Choose one: what was the type of genetic modification?	H				Pediatric Acquired						Genetic Modification			Single pre-defined variable selected
	Pediatric Acquired Pre-weaning Housing Pathogen-Free Housing Indicator	PedAcqPathFreeHousInd	Indicates whether or not pre-weaning housing pathogen-free housing	Pathogen-Free Housing	Yes; No; Unknown	Pathogen-free housing was used; Pathogen-free housing was not used; It is not known if there was pathogen-free housing	Alphanumeric	Yes/No/Unknown	Choose one: was there pathogen-free housing?	I				Pediatric Acquired						Pre-Weaning Housing			Single pre-defined variable selected
	Pediatric Acquired Pre-weaning Housing Litter name/number Text	PedAcqLitNameNumTxt	Describes the litter name/number	Litter name/number			Alphanumeric	Name or Number	Record the litter name/number	H				Pediatric Acquired						Pre-Weaning Housing			Free-form entry
	Pediatric Acquired Pre-weaning Housing Parent's ID male Text	PedAcqParIdMalTxt	Describes the male parent's ID (if applicable)	Parent's ID male			Numeric	Number	Record the male parent's ID (if applicable)	I				Pediatric Acquired						Pre-Weaning Housing			Free-form entry
	Pediatric Acquired Pre-weaning Housing Parent's ID female Text	PedAcqParIdFemTxt	Describes the female parent's ID (if applicable)	Parent's ID female			Numeric	Number	Record the female parent's ID (if applicable)	I				Pediatric Acquired						Pre-Weaning Housing			Free-form entry
	Pediatric Acquired Pre-weaning Housing Date of birth: Is it known? Indicator	PedAcqDateofBirthInd	Indicates whether or not the date of birth is known	Date of birth: Is it known?	Yes; No; Unknown	The date of birth is known; The date of birth is not known	Alphanumeric	Yes/No	Choose one: is the date of birth is known?	H				Pediatric Acquired						Pre-Weaning Housing			Single pre-defined variable selected
	Pediatric Acquired Pre-weaning Housing If the date of birth is known, specify (MM/DD/YYYY) Date	PedAcqDateofBirthDate	Describes the date of birth, if known	If the date of birth is known, specify (MM/DD/YYYY)			Numeric	Date (MM/DD/YYYY)	Record the date of birth, if known					Pediatric Acquired						Pre-Weaning Housing			Free-form entry
	Pediatric Acquired Litter Characteristics at First Observation Date (MM/DD/YYYY) Date	PedAcqFirstObsDate	Describes the date of first observation	Date (MM/DD/YYYY)			Numeric	Date (MM/DD/YYYY)	Record the date of first observation	H				Pediatric Acquired						Litter Characteristics			Free-form entry
	Pediatric Acquired Litter Characteristics at First Observation Number of pups born Value	PedAcqNumPupsBornVal	Describes the number of pups born	Number of pups born			Numeric	Number	Record the number of pups born	I				Pediatric Acquired						Litter Characteristics			Free-form entry
	Pediatric Acquired Litter Characteristics at First Observation Number of live pups Value	PedAcqNumLivePupsVal	Describes the number of live pups	Number of live pups			Numeric	Number	Record the number of live pups	H				Pediatric Acquired						Litter Characteristics			Free-form entry
	Pediatric Acquired Litter Characteristics at First Observation If weaned, at what age Value	PedAcqIfWeanedWhatAgeVal	Describes the age of weaning, if the animals were weaned	If weaned, at what age			Numeric	Age	Record the age of weaning, if the animals were weaned	H				Pediatric Acquired						Litter Characteristics			Free-form entry
	Pediatric Acquired Litter Characteristics at First Observation Ratio in the litter male:female pups Value	PedAcqtheLitFemPupsVal	Describes the ratio in the litter of male to female pups at first observation	Ratio in the litter male:female pups			Numeric	Number	Record the ratio in the litter of male to female pups	I				Pediatric Acquired						Litter Characteristics			Free-form entry
	Pediatric Acquired Litter Characteristics at First Observation Are the pups fostered Indicator	PedAcqArePupsFosteredInd	Indicates whether or not the pups were fostered	Are the pups fostered	Yes; No; Unknown	Yes, the pups were fostered; No, the pups were not fostered; It is unknown if the pups were fostered	Numeric	Yes/No/Unknown	Choose one: were the pups were fostered?	H				Pediatric Acquired						Litter Characteristics			Single pre-defined variable selected
	Pediatric Acquired Post-Weaning Housing Pathogen-Free Housing Indicator	PedAcqPostPathFreeHousInd	Indicates whether post-weaning housing was pathogen-free housing	Pathogen-Free Housing	Yes; No; Unknown	Pathogen-free housing was used; Pathogen-free housing was not used; It is not known if there was pathogen-free housing	Alphanumeric	Yes/No/Unknown	Choose one: was there pathogen-free housing?	I				Pediatric Acquired						Post-Weaning Housing			Single pre-defined variable selected
	Pediatric Acquired Litter Characteristics at Observation Date (MM/DD/YYYY) Date	PedAcqObsDate	Describes the date of observation	Date (MM/DD/YYYY)			Numeric	Date (MM/DD/YYYY)	Record the date of observation	H				Pediatric Acquired						Characteristics at Observation			Free-form entry
	Pediatric Acquired Litter Characteristics at Observation Number of live pups Value	PedAcqObsNumLivePupsVal	Describes the number of live pups at observation	Number of Live pups			Numeric	Number	Record the number of live pups at observation	H				Pediatric Acquired						Characteristics at Observation			Free-form entry
	Pediatric Acquired Litter Characteristics at Observation Ratio in the litter male:female pups Value	PedAcqObsRatMaleFemVal	Describes the ratio in the litter of male to female pups at observation	Ratio in the litter male:female pups			Numeric	Number	Record the ratio in the litter of male to female pups at observation	I				Pediatric Acquired						Characteristics at Observation			Free-form entry
	Pediatric Acquired Litter Characteristics at Observation Detailed housing and environmental conditions (vivarium) Text	PedAcqObsHousCondTxt	Describes detailed housing and environmental conditions	Detailed housing and environmental conditions (vivarium)			Alphanumeric	Text	Record detailed housing and environmental conditions	H				Pediatric Acquired						Characteristics at Observation			Free-form entry
	Pediatric Acquired Experimental Housing Animals kept in what kind of facility Type	PedAcqAnimFacilTyp	Describes the type of facility animal was kept in	Animals kept in what kind of facility	Animal facilities; Laboratory room; Other; Unknown	Animal was kept in the animal facility; Animal was kept in the laboratory room; Animal was kept in another type of facility; It is unknown what type of facility animal was kept in	Alphanumeric	Type	Record the type of facility animal was kept in	H				Pediatric Acquired						Experimental Housing			Single pre-defined variable selected
	Pediatric Acquired Experimental Housing If other facility, specify Text	PedAcqIfOthSpecTxt	Describes the type of facility animal was kept in, if not listed	If other facility, specify			Alphanumeric	Type	Record the type of facility animal was kept in, if not listed					Pediatric Acquired						Experimental Housing			Free-form entry
	Pediatric Acquired Experimental Housing Animal housing chamber Type		Describes the housing chamber type	Animal housing chamber	Cage; Beaker/cylinder; Box; Other; Unknown	The animal was housed in a cage; The animal was housed in a beaker/cylinder; The animal was housed in a box; The animal was kept in another type of housing; It is unknown what type of housing the animal was kept in	Alphanumeric	Type	Record the type of housing chamber	H				Pediatric Acquired						Experimental Housing			Single pre-defined variable selected
	Pediatric Acquired Experimental Housing If other housing chamber, Specify Text	PedAcqOthHousTxt	Describes the housing chamber type, if not listed	If other housing chamber, Specify			Alphanumeric	Type	Record the type of housing chamber, if not listed					Pediatric Acquired						Experimental Housing			Free-form entry
	Pediatric Acquired Experimental Housing Dimensions (e.g., of cage, beaker/ cylinder, etc.) in cm, if known Text	PedAcqDimeKnoTxt	Describes the dimensions of the housing chamber in cm	Dimensions (e.g., of cage, beaker/ cylinder, etc.) in cm, if known			Alphanumeric	Dimensions (cm)	Record the dimensions of the housing chamber in cm (W___ x L___ x H___ or __________ diameter x H ___)	L				Pediatric Acquired						Experimental Housing			Free-form entry
	Pediatric Acquired Experimental Housing Bedding Indicator	PedAcqHousBedInd	Indicates whether or not there was bedding	Bedding	Yes; No; Unknown	Yes, the animal had bedding; No, the animal did not have bedding; It is unknown if the animal had bedding	Alphanumeric	Yes/No/Unknown	Choose one: was there bedding?	I				Pediatric Acquired						Experimental Housing			Single pre-defined variable selected
	Pediatric Acquired Experimental Housing If bedding was present, specify Type	PedAcqBedPresTyp	Describes the type of bedding, if bedding was present	If bedding was present, specify	Corncob; Aspen wood; Paper; Other; Unknown	Corncob bedding was present; Aspen wood bedding was present; Paper bedding was present; Another type of bedding was present; It is unknown what type of bedding was present	Alphanumeric	Type	Record the type of bedding, if bedding was present	L				Pediatric Acquired						Experimental Housing			Single pre-defined variable selected
	Pediatric Acquired Experimental Housing If other type of bedding, specify Text	PedAcqOtherBedTxt	Describes the type of bedding, if a type other than that listed was used	If other type of bedding, specify			Alphanumeric	Type	Record the type of bedding, if a type other than that listed was used					Pediatric Acquired						Experimental Housing			Free-form entry
	Pediatric Acquired Experimental Housing Enrichment Indicator	PedAcqHousEnrInd	Indicates whether or not there was enrichment	Enrichment	Yes; No; Unknown	Yes, there was enrichment; No, there was not enrichment; It is unknown if there was enrichment	Alphanumeric	Yes/No/Unknown	Choose one: was there enrichment?	I				Pediatric Acquired						Experimental Housing			Single pre-defined variable selected
	Pediatric Acquired Experimental Housing If enrichment was present, describe Text	PedAcqEnrichTxt	Describes the type of enrichment, if present	If enrichment was present, describe			Alphanumeric	Type	Record the type of enrichment, if present	I				Pediatric Acquired						Experimental Housing			Free-form entry
	Pediatric Acquired Experimental Housing Room temperature range - Low temperature (oC) Measurement	PedAcqLowTempMeasr	Describes the low temperature of the temperature range	Room temperature range - Low temperature (oC)			Numeric	Temperature (oC)	Record the low temperature of the temperature range (oC)	H				Pediatric Acquired						Experimental Housing			Free-form entry
	Pediatric Acquired Experimental Housing Room temperature range -High temperature (oC) Measurement	PedAcqHighTempMeasr	Describes the high temperature of the temperature range	Room temperature range -High temperature (oC)			Numeric	Temperature (oC)	Record the high temperature of the temperature range (oC)	H				Pediatric Acquired						Experimental Housing			Free-form entry
	Pediatric Acquired Experimental Housing Relative humidity range- Low humidity (%) Measurement	PedAcqLowHumMeasr	Describes the low humidity of the humidity range	Relative humidity range- Low humidity (%)			Numeric	Humidity (%)	Record the low humidity of the humidity range (oC)	H				Pediatric Acquired						Experimental Housing			Free-form entry
	Pediatric Acquired Experimental Housing Relative humidity range- High humidity (%) Measurement	PedAcqHighHumMeasr	Describes the high humidity of the humidity range	Relative humidity range- High humidity (%)			Numeric	Humidity (%)	Record the high humidity of the humidity range (oC)	H				Pediatric Acquired						Experimental Housing			Free-form entry
	Pediatric Acquired Experimental Housing Light-dark cycle Type	PedAcqLightDarkTyp	Describes the type of light-dark cycle	Light-dark cycle	Normal; Reversed; Other; Unknown	There was a normal light-dark cycle; There was a reversed light-dark cycle; There was another type of light-dark cycle; The type of light-dark cycle is unknown	Alphanumeric	Type	Choose one: what type of light-dark cycle was used?	H				Pediatric Acquired						Experimental Housing			Single pre-defined variable selected
	Pediatric Acquired Experimental Housing Type of light Type	PedAcqLightTyp	Describes the type of light used	Type of light	Natural light; Infrared light; Other; Unknown	Natural lighting was used; Infrared lighting was used; Another type of lighting was used; The type of lighting is unknown	Alphanumeric	Type	Choose one or more: What type of light was used?	H				Pediatric Acquired						Experimental Housing			Multiple pre-defined variables selected
	Pediatric Acquired Experimental Housing If other type of light, specify Text	PedAcqOtherLighTxt	Describes the type of light used, if not listed	If other type of light, specify			Alphanumeric	Type	Record the type of light used, if not listed					Pediatric Acquired						Experimental Housing			Free-form entry
	Pediatric Acquired Experimental Housing Lights switched on (hh:mm) Time	PedAcqLightsOnTime	Describes the time light was switched on	Lights switched on (hh:mm)			Numeric	Time (hh:mm)	Record the time light was switched on	I				Pediatric Acquired						Experimental Housing			Free-form entry
	Pediatric Acquired Experimental Housing Lights switched off (hh:mm) Time	PedAcqLightsOffTime	Describes the time light was switched off	Lights switched off (hh:mm)			Numeric	Time (hh:mm)	Record the time light was switched off	I				Pediatric Acquired						Experimental Housing			Free-form entry
	Pediatric Acquired Experimental Housing Instantaneous change in lighting Indicator	PedAcqInstLightChngInd	Indicates whether or not there was an instantaneous change in lighting	Instantaneous change in lighting	Yes; No; Unknown	Yes, there was instantaneous change in lighting; No, there was not instantaneous change in lighting; It is unknown if there was instantaneous change in lighting	Alphanumeric	Yes/No/Unknown	Choose one: was there an instantaneous change in lighting?	I				Pediatric Acquired						Experimental Housing			Single pre-defined variable selected
	Pediatric Acquired Experimental Housing If no, describe light settings Text	PedAcqLightSettTxt	Describes the light settings, if there was no instantaneous change in lighting	If no, describe light settings			Alphanumeric	Settings	Record the light settings, if there was no instantaneous change in lighting					Pediatric Acquired						Experimental Housing			Free-form entry
	Pediatric Acquired Experimental Housing Animals separated during monitoring Indicator	PedAcqAnimSepInd	Indicates whether or not animals were separated during monitoring	Animals separated during monitoring	Yes; No; Unknown	Yes, animals were separated during monitoring; No, animals were not separated during monitoring; It is unknown if animals were separated during monitoring	Alphanumeric	Yes/No/Unknown	Choose one: were animals separated during monitoring?	H				Pediatric Acquired						Experimental Housing			Single pre-defined variable selected
	Pediatric Acquired Experimental Housing If no, specify number of animals per cage Text	PedAcqNumAnimCgeTxt	Describes the number of animals per cage, if they were not separated during monitoring	If no, specify number of animals per cage			Numeric	Number	Record the number of animals per cage, if they were not separated during monitoring					Pediatric Acquired						Experimental Housing			Free-form entry
	Pediatric Acquired Experimental Housing Type of food: if known, specify Type	PedAcqFoodTyp	Descries the type of food, if known	Type of food: if known, specify	Pellet; Milk; Other	Pellet food was used; Milk was used; Another type of food was used	Alphanumeric	Type	Choose one: what type of food was used?	I				Pediatric Acquired						Experimental Housing			Single pre-defined variable selected
	Pediatric Acquired Experimental Housing If other type of food, specify Text	PedAcqOtherFdTxt	Describes the type of food, if one other than listed was used	If other type of food, specify			Alphanumeric	Type	Record the type of food, if one other than listed was used					Pediatric Acquired						Experimental Housing			Free-form entry
	Pediatric Acquired Experimental Housing Access to food Type	PedAcqAccessFdTyp	Describes the type of access to food	Access to food	Ad libitum; Restricted; Unknown	Food was given ad libitum; Food was restricted; The type of access to food is unknown	Alphanumeric	Type	Choose one: what type of access to food was used?	H				Pediatric Acquired						Experimental Housing			Single pre-defined variable selected
	Pediatric Acquired Experimental Housing If restricted, specify Type	PedAcqHousRestrictTyp	Describes the type of food restriction, if applicable	If restricted, specify	Caloric restriction; Intermittent feeding; Unknown; Other	Caloric restriction was used; Intermittent feeding was used; The type of food restriction is unknown; Another type of food restriction was used	Alphanumeric	Type	Choose one: what is the type of food restriction?	L				Pediatric Acquired						Experimental Housing			Single pre-defined variable selected
	Pediatric Acquired Experimental Housing If access to food was other, specify Text	PedAcqOthFoodAccTxt	Describes type of access to food, if one other than what is listed was used	If access to food was other, specify			Alphanumeric	Type	Record type of access to food, if one other than what is listed was used					Pediatric Acquired						Experimental Housing			Free-form entry
	Pediatric Acquired Experimental Housing Type of water Type	PedAcqWaterTyp	Describes the type of water used	Type of water	Tap water; Autoclaved; Other; Unknown	Tap water was used; Autoclaved water was used; Another type of water was used; The type of water is unknown	Alphanumeric	Type	Choose one: what type of water was used?	I				Pediatric Acquired						Experimental Housing			Single pre-defined variable selected
	Pediatric Acquired Experimental Housing If other type of water, please Text	PedAcqOthWaterTxt	Describes the type of water, if other than what is listed was used	If other type of water, specify			Alphanumeric	Type	Record the type of water, if other than what is listed was used					Pediatric Acquired						Experimental Housing			Free-form entry
	Pediatric Acquired Experimental Housing Access to water Type	PedAcqWaterAccTyp	Describes the type of access to water	Access to water	Ad libitum; Other; Unknown	Water was given ad libitum; Another type of water access was used; The type of water access is unknown	Alphanumeric	Type	Choose one: What type of access to water was used?	H				Pediatric Acquired						Experimental Housing			Single pre-defined variable selected
	Pediatric Acquired Experimental Housing If other type of access to water, specify Text	PedAcqOthWaterAccTxt	Describes the type of access to water, if a type other than what is listed was used	If other type of access to water, specify			Alphanumeric	Type	Describes the type of access to water, if a type other than what is listed was used					Pediatric Acquired						Experimental Housing			Free-form entry
	Pediatric Acquired Models of Epilepsy Syndromes/Seizures Method of induction Type	PedAcqMethodIndTyp	Describes the method of induction for epilepsy syndrome/seizure	Method of Induction	Chemical (e.g., NMDA, GBL or TTX administration); Physical (e.g., trauma/stroke model; electrical stimulation); Mixed; Other; Unknown	Chemical (e.g., NMDA, GBL or TTX administration) induction was used; Physical (e.g., trauma/stroke model; electrical stimulation) induction was used; Mixed induction method was used; Another induction method was used other than those listed; The method of induction is unknown	Alphanumeric	Chemical/Physical/Mixed/Other/Unknown	Record the method of induction for epilepsy syndrome/seizure	H				Pediatric Acquired						Models of Epilepsy Syndromes/Seizures			Single pre-defined variable selected
	Pediatric Acquired Models of Epilepsy Syndromes/Seizures If other method of induction, specify Text	PedAcqMethodIndTxt	Describes the method of induction for epilepsy syndrome/seizure, if not listed	If other method of induction, specify			Alphanumeric	Type	Record the method of induction for epilepsy syndrome/seizure, if not listed					Pediatric Acquired						Models of Epilepsy Syndromes/Seizures			Free-form entry
	Pediatric Acquired Models of Epilepsy Syndromes/Seizures Date of model induction (MM/DD/YYYY) Date	PedAcqModIndDate	Describes the date of model induction (MM/DD/YYYY)	Date of model induction (MM/DD/YYYY)			Numeric	Date (MM/DD/YYYY)	Record the date of model induction (MM/DD/YYYY)	H				Pediatric Acquired						Models of Epilepsy Syndromes/Seizures			Free-form entry
	Pediatric Acquired Measurements and Outcomes Behavioral developmental milestones measured Indicator	PedAcqBehMilesInd	Indicates whether or not behavioral developmental milestones were measured	Behavioral developmental milestones measured	Yes; No; Unknown	Yes, behavioral developmental milestones were measured; No, behavioral developmental milestones were not measures; It is unknown if behavioral developmental milestones were measured	Alphanumeric	Yes/No/Unknown	Choose one: was behavioral developmental milestones measured?	H				Pediatric Acquired						Measurements and Outcomes			Single pre-defined variable selected
	Pediatric Acquired Measurements and Outcomes Behavioral tests conducted Indicator	PedAcqBehTestInd	Indicates whether or not behavioral tests were conducted	Behavioral tests conducted	Yes; No; Unknown	Yes, behavioral tests were conducted; No, behavioral test were not conducted; It is unknown if behavioral tests were conducted	Alphanumeric	Yes/No/Unknown	Choose one: were behavioral tests conducted?	H				Pediatric Acquired						Measurements and Outcomes			Single pre-defined variable selected
	Pediatric Acquired Measurements and Outcomes Specify seizure phenotype Type	PedAcqSpeSeizureTyp	Describes the seizure phenotype	Specify seizure phenotype			Alphanumeric	Type	Record the seizure phenotype	H				Pediatric Acquired						Measurements and Outcomes			Free-form entry
	Pediatric Acquired Measurements and Outcomes EEG information Indicator	PedAcqEEGInfoInd	Indicates whether or not there is EEG information	EEG information	Yes; No; Unknown	Yes, there is EEG information; No, there is not EEG information; It is unknown if there is EEG information	Alphanumeric	Yes/No/Unknown	Choose one: Is there EEG information?	H				Pediatric Acquired						Measurements and Outcomes			Single pre-defined variable selected
	Pediatric Acquired Measurements and Outcomes Video recording and analysis Indicator	PedAcqVidAnalysisInd	Indicated whether or not there was video recording and analysis	Video recording and analysis	Yes; No; Unknown	Yes, there was video recording and analysis; No, there was not video recording and analysis; It is unknown if there was video recording and analysis	Alphanumeric	Yes/No/Unknown	Choose one: was there video recording and analysis?	H				Pediatric Acquired						Measurements and Outcomes			Single pre-defined variable selected
	Pediatric Acquired Measurements and Outcomes Terminal time point – Euthanasia Indicator	PedAcqEuthanasiaInd	Indicates whether or not there was a terminal time point with euthanasia	Terminal time point – Euthanasia	Yes; No; Unknown	Yes, there was euthanasia; No, there was not euthanasia; It is unknown if there was euthanasia	Alphanumeric	Yes/No/Unknown	Choose one: was there a terminal time point with euthanasia?	H				Pediatric Acquired						Measurements and Outcomes			Single pre-defined variable selected
	Pediatric Acquired Measurements and Outcomes Method of euthanasia Category	PedAcqEuthMethodCat	Describes the method of euthanasia	Method of euthanasia	Chemical; Physical; Unknown	Chemical euthanasia was used; Physical euthanasia was used; The method of euthanasia is unknown	Alphanumeric	Chemical/ Physical/ Unknown	Record the method of euthanasia	H				Pediatric Acquired						Measurements and Outcomes			Single pre-defined variable selected
	Pediatric Acquired Measurements and Outcomes If other method of euthanasia, specify Text	PedAcqEuthMethodTxt	Describes the method of euthanasia, if one other than those listed was used	If other method of euthanasia, specify			Alphanumeric	Type	Record the method of euthanasia, if one other than those listed was used					Pediatric Acquired						Measurements and Outcomes			Free-form entry
	Pediatric Acquired Measurements and Outcomes If chemical method of euthanasia, specify Type	PedAcqChemEuthTyp	Describes the type of chemical euthanasia, if applicable	If chemical method of euthanasia, specify	Carbon dioxide (CO2); Ketamine/Xylazine; Pentobarbital; Phenobarbital; Other; Unknown	Carbon dioxide (CO2) euthanasia was used; Ketamine/Xylazine euthanasia was used; Pentobarbital euthanasia was used; Phenobarbital euthanasia was used; Another type of euthanasia was used; The type of euthanasia used is unknown	Alphanumeric	Carbon dioxide (CO2)/ Ketamine/Xylazine/ Pentobarbital/ Phenobarbital/ Other/ Unknown	Record the type of chemical euthanasia, if applicable	H				Pediatric Acquired						Measurements and Outcomes			Single pre-defined variable selected
	Pediatric Acquired Measurements and Outcomes If other chemical method of euthanasia, specify Text	PedAcqChemEuthTxt	Describes the type of chemical euthanasia, if a type other than those listed was used	If other chemical method of euthanasia, specify			Alphanumeric	Type	Record the type of chemical euthanasia, if a type other than those listed was used					Pediatric Acquired						Measurements and Outcomes			Free-form entry
	Pediatric Acquired Measurements and Outcomes If physical method of euthanasia, specify Type	PedAcqPhysEuthTyp	Describes the physical method of euthanasia, if applicable	If physical method of euthanasia, specify	Cervical dislocation; Decapitation; Transcardial perfusion; Other; Unknown	The method of euthanasia was cervical dislocation; The method of euthanasia was decapitation; The method of euthanasia was transcardial perfusion; Another method of euthanasia was used; The method of euthanasia is unknown	Alphanumeric	Cervical dislocation/ Decapitation/ Transcardial perfusion/ Other/ Unknown	Record the physical method of euthanasia, if applicable	H				Pediatric Acquired						Measurements and Outcomes			Single pre-defined variable selected
	Pediatric Acquired Measurements and Outcomes If other physical method of euthanasia, specify Text	PedAcqPhysEuthTxt	Describes the physical method of euthanasia if a type other than those listed was used	If other physical method of euthanasia, specify			Alphanumeric	Type	Record the physical method of euthanasia if a type other than those listed was used					Pediatric Acquired						Measurements and Outcomes			Free-form entry
	Pediatric Acquired Measurements and Outcomes If anesthesia used, specify Type	PedAcqAnesthesTyp	Describes the type of anesthesia used	If anesthesia used, specify	Isoflurane; Sevoflurane; Ketamine/Xylazine; Other; Unknown	Isoflurane anesthesia was used; Sevoflurane anesthesia was used; Ketamine/Xylazine anesthesia was used; Another type of anesthesia was used; The type of anesthesia is unknown	Alphanumeric	Isoflurane/ Sevoflurane/ Ketamine/Xylazine/ Other/ Unknown	Record the type of anesthesia used	H				Pediatric Acquired						Measurements and Outcomes			Single pre-defined variable selected
	Pediatric Acquired Measurements and Outcomes If other anesthesia used, specify Text	PedAcqAnesthesTxt	Describes the type of anesthesia, if a type other than those listed was used	If other anesthesia used, specify			Alphanumeric	Type	Record the type of anesthesia, if a type other than those listed was used					Pediatric Acquired						Measurements and Outcomes			Free-form entry
	Pediatric Acquired Measurements and Outcomes Date of euthanasia (MM/DD/YYYY) Date	PedAcqEuthDate	Describes the date of euthanasia	Date of euthanasia (MM/DD/YYYY)			Numeric	Date (MM/DD/YYYY) (MM/DD/YYYY)	Record the date of euthanasia	H				Pediatric Acquired						Measurements and Outcomes			Free-form entry
	Pediatric Acquired Measurements and Outcomes Time of euthanasia (hh:mm:ss) Time	PedAcqEuthTime	Describes the time of euthanasia	Time of euthanasia (HH:MM:SS)			Numeric	Time (hh:mm:ss)	Record the time of euthanasia	L				Pediatric Acquired						Measurements and Outcomes			Free-form entry
	Pediatric Acquired Measurements and Outcomes Tissue collection Indicator	PedAcqTissueColInd	Indicates whether or not there was tissue collection	Tissue collection	Yes; No; Unknown	Yes, there was tissue collection; No, there was not tissue collection; It is unknown if there was tissue collection	Alphanumeric	Yes/No/Unknown	Choose one: was there was tissue collection?	H				Pediatric Acquired						Measurements and Outcomes			Single pre-defined variable selected
	Pediatric Acquired Measurements and Outcomes If tissue was collected, was neuropathological evaluated Indicator	PedAcqNeuroEvalInd	Indicates whether or not there was neuropathological evaluation if tissue was collected	If tissue was collected, was neuropathological evaluated	Yes; No; Unknown	Yes, neuropathological evaluation was conducted; No, neuropathological evaluation was not conducted; It is unknown if neuropathological evaluation was conducted	Alphanumeric	Yes/No/Unknown	Choose one: was there neuropathological evaluation if tissue was collected?	H				Pediatric Acquired						Measurements and Outcomes			Single pre-defined variable selected
				Tissue collection
				If tissue was collected, was neuropathological evaluated
