# Supplementary material for: A companion to the preclinical common data elements for rodent models of pediatric acquired epilepsy: A report of the TASK3‐WG1B, Pediatric and Genetic Models Working Group of the ILAE/AES Joint Translational Task Force
Source: Epilepsia Open. 2022 Oct 5;10(Suppl 1):S53–86. doi: 10.1002/epi4.12641 (PMC12375983; doi:10.1002/epi4.12641)
Supplement: Supplementary file 1 — Appendix S1 [file EPI4-10-S53-s001.zip › EPI4_12641_2. CDE_chart Physical induction models.xlsx]

## Sheet: Sheet1
CDE ID	CDE Name	Variable Name	Definition / Description	Question Text	Permissible Value	Description of Permissible Value	Data Type	Quantifier	Instructions	Priority level for CDE	Recommended Setting	References	Population	Classification (e.g., Core)	Version #	Version Date	Aliases for Variable Name	CRF Module / Guideline	© or TM	Sub-Domain	Domain	Size	Input Restrictions	Min Value	Max Value	Measurement Type	LOINC ID	SNOMED	caDSR ID	CDISC ID
	Physical Induction Models Individual Animal Information Animal identification method (ear tag, mark, etc.) Indicator	PhysIndIdMethodInd	Indicates whether or not there was a method used to identify the animal	Animal identification method (ear tag, mark, etc.)	Yes; No; Unknown	Yes, there was a method used to identify the animal; No, there was not a method used to identify the animal; It is unknown if there was a method used to identify the animal	Alphanumeric	Yes / No / Unknown	Choose one: was there a method used to identify the animal	H				Physical Induction Models				Physical Induction Models		Individual Animal Information			Single pre-defined variable selected
	Physical Induction Models Individual Animal Information If yes, specify Text	PhysIndIdMethodTxt	Describes the method used to identify the animal	If yes, specify			Alphanumeric	Animal ID method	Record the method used to identify the animal					Physical Induction Models				Physical Induction Models		Individual Animal Information			Free-form entry
	Physical Induction Models Individual Animal Information General health status, prior to model induction Text	PhsyIndGenHealthTxt	Describes the general health status of the animal prior to model induction	General health status, prior to model induction			Alphanumeric	General Health Status	Record the general health status of the animal prior to model induction	H				Physical Induction Models				Physical Induction Models		Individual Animal Information			Free-form entry
	Physical Induction Models Induction Model Information Age at time of surgery/procedure/model induction [if applicable] Value	PhsyIndAgeSurgVal	Describes the age at time of surgery/procedure/model induction [if applicable]	Age at time of surgery/procedure/model induction [if applicable]			Numeric	Age	Record the age at time of surgery/procedure/model induction [if applicable]	H				Physical Induction Models				Physical Induction Models		Model Information			Free-form entry
	Physical Induction Models Induction Model Information Date of procedure (MM/DD/YYYY) Date	PhsyIndDateProcDate	Describes the date of procedure (MM/DD/YYYY)	Date of procedure (MM/DD/YYYY)			Numeric	Date (MM/DD/YYYY)	Record the date of procedure (MM/DD/YYYY)	H				Physical Induction Models				Physical Induction Models		Model Information			Free-form entry
	Physical Induction Models Induction Model Information Body weight (g) at time of procedure [if applicable] Measurement	PhysIndBodyWeightMeasr	Describes the body weight (g) at time of procedure [if applicable]	Body weight (g) at time of procedure [if applicable]			Numeric	Weight (g)	Record the body weight (g) at time of procedure [if applicable]	H				Physical Induction Models				Physical Induction Models		Model Information			Free-form entry
	Physical Induction Models Induction Model Information Anesthesia Indicator	PhysIndAnesthesiaInd	Indicates if anesthesia was administered	Anesthesia	Yes; No; Unknown	Yes, anesthesia was administered; No, anesthesia was not administered; It is unknown if anesthesia was administered	Alphanumeric	Yes / No / Unknown	Choose one: was anesthesia administered?	H				Physical Induction Models				Physical Induction Models		Model Information			Single pre-defined variable selected
	Physical Induction Models Induction Model Information If anesthesia was administered, specify type Type	PhysIndAnesthesiaTyp	Indicates the type of anesthesia administered	If anesthesia was administered, specify type	Isoflurane; Ketamine/xylazine; Other; Unknown	Isoflurane was administered; Ketamine/xylazine was administered; Another type of anesthesia was administered; The type of anesthesia is unknown	Alphanumeric	Isoflurane/ Ketamine/xylazine/ Other/ Unknown	Choose one: what type of anesthesia was administered?					Physical Induction Models				Physical Induction Models		Model Information			Free-form entry
	Physical Induction Models Induction Model Information If other type of anesthesia, specify Text	PhysIndOthAnesthTxt	Describes the type of anesthesia administered, if a type other than those listed was used	If other type of anesthesia, specify			Alphanumeric	Type of Anesthesia	Record the type of anesthesia administered, if a type other than those listed was used					Physical Induction Models				Physical Induction Models		Model Information			Free-form entry
	Physical Induction Models Induction Model Information Anesthesia induction dose Category	PhysIndAnesthDoseCat	Describes the anesthesia induction dose	Anesthesia induction	%; mg/kg; Unknown	The induction dose was a %; The induction dose was based on mg/kg; The induction dose is unknown	Alphanumeric	% / mg/kg / Unknown	Choose one: what was the anesthesia induction dose?	H				Physical Induction Models				Physical Induction Models		Model Information			Single pre-defined variable selected
	Physical Induction Models Induction Model Information Maintenance dose Category	PhysIndMaintDoseCat	Describes the maintenance dose	Maintenance dose	%; mg/kg; Unknown	The maintenance dose was a %; The maintenance dose was based on mg/kg; The maintenance dose is unknown	Alphanumeric	% / mg/kg / Unknown	Choose one: what was the maintenance dose?	H				Physical Induction Models				Physical Induction Models		Model Information			Single pre-defined variable selected
	Physical Induction Models Induction Model Information Route of anesthesia administration Type	PhysIndRtAnesthTyp	Describes the route of anesthesia administration	Route of anesthesia administration	Inhaled; Injected; Other; Unknown	The anesthesia was inhaled by the animal; The anesthesia was injected into the animal; There was another route of anesthesia administration; The route of anesthesia administration is unknown	Alphanumeric	Inhaled / Injected / Other / Unknown	Choose one: what was the route of anesthesia administration?	H				Physical Induction Models				Physical Induction Models		Model Information			Single pre-defined variable selected
	Physical Induction Models Induction Model Information If other route of anesthesia administration, specify Text	PhysIndOthAnesthRtTxt	Describes the route of anesthesia administration, if other than those listed	If other route of anesthesia administration, specify			Alphanumeric	Route of anesthesia	Record the route of anesthesia administration, if other than those listed					Physical Induction Models				Physical Induction Models		Model Information			Free-form entry
	Physical Induction Models Induction Model Information Duration of anesthesia (hh:mm:ss) Duration	PhysIndDurAnesthDur	Describes the duration of anesthesia (hh:mm:ss)	Duration of anesthesia (hh:mm:ss)			Numeric	Duration (hh:mm:ss)	Record the duration of anesthesia (hh:mm:ss)	H				Physical Induction Models				Physical Induction Models		Model Information			Free-form entry
	Physical Induction Models Induction Model Information Analgesic drugs Indicator	PhysIndAnalgesDrugInd	Indicates whether or not that was an analgesic drug administered	Analgesic drugs	Yes; No; Unknown	Yes, analgesic drugs were administered; No, analgesic drugs were not administered; It is unknown if analgesic drugs were administered	Alphanumeric	Yes / No / Unknown	Choose one: was there an analgesic drug administered?	H				Physical Induction Models				Physical Induction Models		Model Information			Single pre-defined variable selected
	Physical Induction Models Induction Model Information If analgesics were administered, specify Name of Drug Name	PhysIndAnalgesDrugName	Indicates the name of the drug, if analgesic was administered	If analgesics were administered, specify Name of Drug	Acetaminophen; Buprenorphine; Ibuprofen; Meloxicam; Other ; Unknown	Acetaminophen was administered; Buprenorphine was administered; Ibuprofen was administered; Meloxicam was administered; Another type of analgesic was administered ; The type of analgesic administered is unknown	Alphanumeric	Acetaminophen / Buprenorphine / Ibuprofen / Meloxicam / Other / Unknown	Choose one or more: what type of analgesic drug was administered?	H				Physical Induction Models				Physical Induction Models		Model Information			Multiple pre-defined variables selected
	Physical Induction Models Induction Model Information If other analgesics used, specify Text	PhysIndAnalgesTxt	Describes the names of the drug used, if other than those listed	If other analgesics used, specify			Alphanumeric	Analgesic	Record the names of the drug used, if other than those listed					Physical Induction Models				Physical Induction Models		Model Information			Free-form entry
	Physical Induction Models Induction Model Information For each of the analgesics used, specify date analgesic drug given (MM/DD/YYYY) Date	PhysIndAnalgesDate	Describes the date the analgesic drug was given (MM/DD/YY) for each analgesic used	For each of the analgesics used, specify date analgesic drug given (MM/DD/YYYY)			Numeric	Date (MM/DD/YYYY)	Record the date the analgesic drug was given (MM/DD/YY) for each analgesic used	H				Physical Induction Models				Physical Induction Models		Model Information			Free-form entry
	Physical Induction Models Induction Model Information Time analgesic drug given (hh:mm:ss)Time	PhysIndAnalgesTime	Describes the time the analgesic drug was given (hh:mm:ss	Time analgesic drug given (hh:mm:ss)			Numeric	Time (hh:mm:ss)	Record the time the analgesic drug was given (hh:mm:ss	I				Physical Induction Models				Physical Induction Models		Model Information			Free-form entry
	Physical Induction Models Induction Model Information Analgesic injection volume (mL) Measurement	PhysIndAnalgInjVolMeasr	Describes the analgesic injection volume (mL)	Analgesic injection volume (mL)			Numeric	Volume (mL)	Record the analgesic injection volume (mL)	I				Physical Induction Models				Physical Induction Models		Model Information			Free-form entry
	Physical Induction Models Induction Model Information Analgesic dose (mg/kg) Measurement	PhysIndAnalgDoseMeasr	Describes the analgesic dose (mg/kg)	Analgesic dose (mg/kg)			Numeric	Dose (mg/kg)	Record the analgesic dose (mg/kg)					Physical Induction Models				Physical Induction Models		Model Information			Free-form entry
	Physical Induction Models Induction Model Information Analgesic route of administration Type	PhysIndAnalRtAdminTyp	Indicates the route of analgesic administration	Analgesic route of administration	Intraperitoneal (i.p.); Intravenous (i.v.); Subcutaneous (s.c.); Intranasal (i.n.); Intramuscular (i.m.); Oral (p.o.); Other; Unknown	The route of analgesic administration was intraperitoneal (i.p.); The route of analgesic administration was intravenous (i.v.); The route of analgesic administration was subcutaneous (s.c.); The route of analgesic administration was intranasal (i.n.); The route of analgesic administration was intramuscular (i.m.); The route of analgesic administration was oral (p.o.); There was another route of a…	Alphanumeric	Intraperitoneal (i.p.) / Intravenous (i.v.) / Subcutaneous (s.c.) / Intranasal (i.n.) / Intramuscular (i.m.) Oral (p.o.) / Other / Unknown	Choose one: what was the route of analgesic administration?	H				Physical Induction Models				Physical Induction Models		Model Information			Single pre-defined variable selected
	Physical Induction Models Induction Model Information If other route of analgesic administration, specify Text	PhysIndAnalRtAdminTxt	Describes the route of analgesic administration, if other than those listed	If other route of analgesic administration, specify			Alphanumeric	Route of analgesic administration	Record the route of analgesic administration, if other than those listed	H				Physical Induction Models				Physical Induction Models		Model Information			Free-form entry
	Physical Induction Models Induction Model Information Antibiotic drugs Indicator	PhysIndAntibiotDrgInd	Indicates whether or not antibiotic drugs were used	Antibiotic drugs	Yes; No; Unknown	Yes, antibiotic drugs were administered; No, antibiotic drugs were not administered; It is unknown if antibiotic drugs were administered	Alphanumeric	Yes / No / Unknown	Choose one: were antibiotic drugs used?	H				Physical Induction Models				Physical Induction Models		Model Information			Single pre-defined variable selected
	Physical Induction Models Induction Model Information If antibiotics were administered, specify name of drug Name	PhysIndAntibiotDrgName	Indicates the type of antibiotic administered	If antibiotics were administered, specify name of drug	Amoxicillin; BNP; Doxycycline; Tetracycline; Other; Unknown	Amoxicillin was administered; BNP was administered; Doxycycline was administered; Tetracycline was administered; Another antibiotic was administered; The type of antibiotic that was administered is unknown	Alphanumeric	Amoxicillin / BNP / Doxycycline / Tetracycline / Other / Unknown	Choose one or more: what type of antibiotic was administered?	H				Physical Induction Models				Physical Induction Models		Model Information			Multiple pre-defined variables selected
	Physical Induction Models Induction Model Information If other antibiotics used, specify Text	PhysIndOthAntibioTxt	Describes the type of antibiotic used, if other than listed	If other antibiotics used, specify			Alphanumeric	Antibiotics	Record the type of antibiotic used, if other than listed					Physical Induction Models				Physical Induction Models		Model Information			Free-form entry
	Physical Induction Models Induction Model Information For each of the antibiotics used, specify Date antibiotic drug given (MM/DD/YYYY) Date	PhysIndAntibioDate	Describes the date the antibiotic drug was given (MM/DD/YYYY) for each antibiotic used	For each of the antibiotics used, specify Date antibiotic drug given (MM/DD/YYYY)			Numeric	Date (MM/DD/YYYY)	Record the date the antibiotic drug was given (MM/DD/YYYY) for each antibiotic used	H				Physical Induction Models				Physical Induction Models		Model Information			Free-form entry
	Physical Induction Models Induction Model Information Time antibiotic drug given (hh:mm:ss) Time	PhysIndAntibioTime	Describes the time the antibiotic drug was given (hh:mm:ss)	Time antibiotic drug given (hh:mm:ss)			Numeric	Time (hh:mm:ss)	Record the time the antibiotic drug was given (hh:mm:ss)	I				Physical Induction Models				Physical Induction Models		Model Information			Free-form entry
	Physical Induction Models Induction Model Information Antibiotic injection volume (mL) Measurement	PhysIndAntiInjVolMeasr	Describes the antibiotic injection volume (mL)	Antibiotic injection volume (mL)			Numeric	Volume (mL)	Record the antibiotic injection volume (mL)	I				Physical Induction Models				Physical Induction Models		Model Information			Free-form entry
	Physical Induction Models Induction Model Information Antibiotic dose (mg/kg) Measurement	PhysIndAntiDoseMeasr	Describes the antibiotic dose (mg/kg)	Antibiotic dose (mg/kg)			Numeric	Dose (mg/kg)	Record the antibiotic dose (mg/kg)	H				Physical Induction Models				Physical Induction Models		Model Information			Free-form entry
	Physical Induction Models Induction Model Information Route of antibiotic administration Type	PhysIndAntiRtTyp	Indicates the route of antibiotic administration	Route of antibiotic administration	Intraperitoneal (i.p.); Intravenous (i.v.); Subcutaneous (s.c.); Intranasal (i.n.); Intramuscular (i.m.); Oral (p.o.); Other; Unknown	The route of analgesic administration was intraperitoneal (i.p.); The route of analgesic administration was intravenous (i.v.); The route of antibiotic administration was subcutaneous (s.c.); The route of antibiotic administration was intranasal (i.n.); The route of antibiotic administration was intramuscular (i.m.); The route of antibiotic administration was oral (p.o.); There was another route …	Alphanumeric	Intraperitoneal (i.p.) / Intravenous (i.v.) / Subcutaneous (s.c.) / Intranasal (i.n.) / Intramuscular (i.m.) Oral (p.o.) / Other / Unknown	Choose one: what was the route of antibiotic administration?	H				Physical Induction Models				Physical Induction Models		Model Information			Single pre-defined variable selected
	Physical Induction Models Induction Model Information If other route of antibiotic administration, specify Text	PhysIndAntiAdminTxt	Describes the route of antibiotic administration, if other than those listed	If other route of antibiotic administration, specify			Alphanumeric	Route of antibiotic administration	Record the route of antibiotic administration, if other than those listed					Physical Induction Models				Physical Induction Models		Model Information			Free-form entry
	Physical Induction Models Induction Model Information Type of model Type	PhysIndModelTyp	Indicates the type of physical induction model	Type of model	Electrical stimulation-induced seizures; Traumatic brain injury (TBI) models; Ischemic stroke model; Hypoxic-ischemic (HI) injury; Hypoxia-induced seizures; Hyperthermia models; Cortical freeze injury; Other	An electrical stimulation-induced seizures model was used; A traumatic brain injury (TBI) model was used; And ischemic stroke model was used; An hypoxic-ischemic (HI) injury model was used; An hypoxia-induced seizures model was used; A hyperthermia model was used; A cortical freeze injury model was used; Another type of model was used	Alphanumeric	Electrical stimulation-induced seizures / Traumatic brain injury (TBI) models / Ischemic stroke model / Hypoxic-ischemic (HI) injury / Hypoxia-induced seizures / Hyperthermia models / Cortical freeze injury / Other	Choose one: what was the type of physical induction model?	H				Physical Induction Models				Physical Induction Models		Model Information			Single pre-defined variable selected
	Physical Induction Models Induction Model Information If other type of model, specify Text	PhysIndOthModTxt	Describes the type of physical induction model, if other than those listed	If other type of model, specify			Alphanumeric	Induction model	Record the type of physical induction model, if other than those listed					Physical Induction Models				Physical Induction Models		Model Information			Free-form entry
	Physical Induction Models Induction Model Information Published reference for model Indicator	PhysIndPubRefInd	Indicates whether or not there is a published reference for the model	Published reference for model	Yes; No; Unknown; not published	Yes, there was a published reference for the model; No, there was not a published reference for the model; It is not known if there is a published reference for the model; The model does not have a published reference	Alphanumeric	Yes / No / Unknown / not published	Choose one: was there a published reference for the model	I				Physical Induction Models				Physical Induction Models		Model Information			Single pre-defined variable selected
	Physical Induction Models Induction Model Information If published reference model known, please specify (PMID) Text	PhysIndPubPMIDTxt	Describes the PMID if there is a known published reference for the model	If published reference model known, please specify (PMID)			Alphanumeric	PMID	Record the PMID if there is a known published reference for the model	I				Physical Induction Models				Physical Induction Models		Model Information			Free-form entry
	Physical Induction Models Induction Model Information Monitoring during procedure Text	PhysIndMonitoringTxt	Describes the monitoring that occurred during the physical induction procedure	Monitoring during procedure			Alphanumeric	Monitoring	Record the monitoring that occurred during the physical induction procedure	H				Physical Induction Models				Physical Induction Models		Model Information			Free-form entry
	Physical Induction Models Model-Specific Information Model Type	PhsyIndModelTyp	Describes the type of electrical stimulation induced seizures model	Model	Kindling; Perforant path stimulation (PP); Maximal electroshock seizure; 6Hz electrical stimulation; Transauricular kindling; Corneal stimulation; Other	The kindling model was used; The perforant path stimulation (PP) model was used; The maximal electroshock seizure model was used; The 6Hz electrical stimulation model was used; The transauricular kindling model was used; The corneal stimulation model was used; Another electrical-induced seizure model was used	Alphanumeric	Kindling / Perforant path stimulation (PP) / Maximal electroshock seizure / 6Hz electrical stimulation / Transauricular kindling / Corneal stimulation / Other	Choose one: what was the type of electrical stimulation induced seizures model?	H				Physical Induction Models				Physical Induction Models		Model-Specific Information: Electrical stimulation-induced seizures			Single pre-defined variable selected
	Physical Induction Models Model-Specific Information If other model, specify Text	PhysIndModelTxt	Describes the electrical stimulation induced seizures model, if not listed	If other model, specify			Alphanumeric	Electrical stimulation-induced seizures model	Record the electrical stimulation induced seizures model, if not listed					Physical Induction Models				Physical Induction Models		Model-Specific Information: Electrical stimulation-induced seizures			Free-form entry
	Physical Induction Models Model-Specific Information Site of electrical stimulation Location	PhysIndElecStimLoc	Describes the site of electrical stimulation	Site of electrical stimulation	Amygdala; Hippocampus; Cerebral cortex; Corneal; Transauricular; Perforant pathway; Other; Unknown	The site of electrical stimulation was the amygdala; The site of electrical stimulation was the hippocampus; The site of electrical stimulation was the cerebral cortex; The site of electrical stimulation was the cornea; There was transauricular stimulation; The site of electrical stimulation was the perforant pathway; There was another site of electrical stimulation; The site of electrical stimul…		Amygdala / Hippocampus / Cerebral cortex / Corneal / Transauricular / Perforant pathway / Other / Unknown	Choose one: what was the site of electrical stimulation?	H				Physical Induction Models				Physical Induction Models		Model-Specific Information: Electrical stimulation-induced seizures			Single pre-defined variable selected
	Physical Induction Models Model-Specific Information If other electrical stimulation location, or exact location needs specification, specify Text	PhysIndElecStimTxt	Describes the site of electrical stimulation, if not listed	If other electrical stimulation location, or exact location needs Laterality of specification, specify			Alphanumeric	Electrical stimulation location	Record the site of electrical stimulation, if not listed					Physical Induction Models				Physical Induction Models		Model-Specific Information: Electrical stimulation-induced seizures			Free-form entry
	Physical Induction Models Model-Specific Information Laterality of stimulation Category	PhysIndLatStimCat	Describes the laterality of stimulation	Laterality of stimulation	Left hemisphere; Right hemisphere; Bilateral; Unknown	Stimulation occurred in the left hemisphere; stimulation occurred in the right hemisphere; There was bilateral stimulation; The laterality of stimulation is unknown	Alphanumeric	Left hemisphere / Right hemisphere / Bilateral / Unknown	Choose one: what was the laterality of stimulation?	H				Physical Induction Models				Physical Induction Models		Model-Specific Information: Electrical stimulation-induced seizures			Single pre-defined variable selected
	Physical Induction Models Electrodes Material [if applicable] Type	PhysIndElecMatTyp	Describes the type of electrode material	Material [if applicable]			Alphanumeric	Electrode material	Record the type of electrode material	H				Physical Induction Models				Physical Induction Models		Electrical stimulation-induced seizures: Electrodes			Free-form entry
	Physical Induction Models Electrodes Electrode type / model Type	PhysIndElecModTyp	Describes the type or model of electrode	Electrode type / model			Alphanumeric	Electrode type	Record the type or model of electrode	H				Physical Induction Models				Physical Induction Models		Electrical stimulation-induced seizures: Electrodes			Free-form entry
	Physical Induction Models Electrodes Source/ Vendor (if not homemade) Name	PhysIndElecVendNam	Describes the source or vendor of the electrode	Source/ Vendor (if not homemade)			Alphanumeric	Electrode source/vendor	Record the source or vendor of the electrode	H				Physical Induction Models				Physical Induction Models		Electrical stimulation-induced seizures: Electrodes			Free-form entry
	Physical Induction Models Electrodes Method of electrode placement Text	PhysIndElecPlacMetTxt	Describes the method of electrode placement	Method of electrode placement			Alphanumeric	Method of electrode placement	Record the method of electrode placement	H				Physical Induction Models				Physical Induction Models		Electrical stimulation-induced seizures: Electrodes			Free-form entry
	Physical Induction Models Electrodes Location (Brain area / stereotaxic coordinates) Text	PhysIndElecLocTxt	Describes the location (Brain area / stereotaxic coordinates) of the electrode	Location (Brain area / stereotaxic coordinates)			Alphanumeric	Electrode location	Record the location (Brain area / stereotaxic coordinates) of the electrode	H				Physical Induction Models				Physical Induction Models		Electrical stimulation-induced seizures: Electrodes			Free-form entry
	Physical Induction Models Electrodes Verification of electrode placement Indicator	PhysIndElecVerifInd	Indicates whether or not there was verification of electrode placement	Verification of electrode placement Indicator	Yes; No; Unknown	Yes, there was verification of electrode placement; No, there was not verification of electrode placement; It is unknown if there was verification of electrode placement	Alphanumeric	Yes / No / Unknown	Choose one: was there verification of electrode placement?	H				Physical Induction Models				Physical Induction Models		Electrical stimulation-induced seizures: Electrodes			Single pre-defined variable selected
	Physical Induction Models Parameters of Stimulation Trains Type	PhysIndParTrainTyp	Indicates the type of train used	Trains	Unilateral; Bilateral; Unknown	The stimulation train was unilateral; The stimulation train was bilateral; The stimulation train in unknown	Alphanumeric	Unilateral / Bilateral / Unknown	Choose one: what type of train was used?	H				Physical Induction Models				Physical Induction Models		Electrical stimulation-induced seizures: Parameters of Stimulation			Single pre-defined variable selected
	Physical Induction Models Parameters of Stimulation Pulses Type	PhysIndParPulseTyp	Indicates the type of stimulation pulse used	Pulses	Monophasic; Biphasic; Unknown	The stimulation pulse was monophasic; The stimulation pulse was biphasic; The type of stimulation pulse is unknown	Alphanumeric	Monophasic / Biphasic / Unknown	Choose one: What type of stimulation pulse was used?	H				Physical Induction Models				Physical Induction Models		Electrical stimulation-induced seizures: Parameters of Stimulation			Single pre-defined variable selected
	Physical Induction Models Parameters of Stimulation Pulse Frequency (Hz) Frequency	PhysIndParStimFreqMeasr	Describes the stimulation pulse frequency (Hz)	Pulse Frequency (Hz)			Numeric	Frequency (Hz)	Record the stimulation pulse frequency (Hz)	H				Physical Induction Models				Physical Induction Models		Electrical stimulation-induced seizures: Parameters of Stimulation			Free-form entry
	Physical Induction Models Parameters of Stimulation Current (µA) Measurement	PhysIndParCurMeasr	Describes the Stimulation current (µA)	Current (µA)			Numeric	Current (µA)	Record the Stimulation current (µA)	H				Physical Induction Models				Physical Induction Models		Electrical stimulation-induced seizures: Parameters of Stimulation			Free-form entry
	Physical Induction Models Parameters of Stimulation Minimum Ramp Current (µA), range (optional, if done) Measurement	PhysIndParMinCurMeasr	Describes the minimum ramp current	Minimum Ramp Current (µA), range (optional, if done)			Numeric	Current (µA)	Record the minimum ramp current	I				Physical Induction Models				Physical Induction Models		Electrical stimulation-induced seizures: Parameters of Stimulation			Free-form entry
	Physical Induction Models Parameters of Stimulation Maximum Ramp Current (µA), range (optional, if done) Measurement	PhysIndParMaxCurMeasr	Describes the maximum ramp current	Maximum Ramp Current (µA), range (optional, if done)			Numeric	Current (µA)	Record the maximum ramp current	I				Physical Induction Models				Physical Induction Models		Electrical stimulation-induced seizures: Parameters of Stimulation			Free-form entry
	Physical Induction Models Parameters of Stimulation Duration of individual stimulation events (hr:min:sec) Duration	PhysIndParDurStimDur	Describes the duration of individual stimulation events (hr:min:sec)	Duration of individual stimulation events (hr:min:sec)			Numeric	Duration (hr:min:sec)	Record the duration of individual stimulation events (hh:mm:ss)	H				Physical Induction Models				Physical Induction Models		Electrical stimulation-induced seizures: Parameters of Stimulation			Free-form entry
	Physical Induction Models Parameters of Stimulation Frequency of stimulations per day Frequency	PhysIndParStimDayFreq	Indicates the frequency of stimulations per day	Frequency of stimulations per day	Once; Monophasic	The stimulation frequency was once per day; The stimulation frequency was monophasic	Numeric	Once / Monophasic	Choose one: what was the frequency of stimulations per day?	H				Physical Induction Models				Physical Induction Models		Electrical stimulation-induced seizures: Parameters of Stimulation			Single pre-defined variable selected
	Physical Induction Models Parameters of Stimulation Number of stimulations Number	PhysIndParStimNum	Describes the number of stimulations	Number of stimulations			Numeric	Number	Record the number of stimulations	H				Physical Induction Models				Physical Induction Models		Electrical stimulation-induced seizures: Parameters of Stimulation			Free-form entry
	Physical Induction Models Parameters of Stimulation Frequency of stimulations per day Frequency (optional, if number of stimulations >1/day)	PhysIndParStimPerDayFreq	Describes the frequency of stimulations per day, if >1/day	Frequency of stimulations per day (optional, if number of stimulations >1/day)			Numeric	Frequency	Record the frequency of stimulations per day, if >1/day	H				Physical Induction Models				Physical Induction Models		Electrical stimulation-induced seizures: Parameters of Stimulation			Free-form entry
	Physical Induction Models Parameters of Stimulation Duration of stimulation period (hr:min:sec) Duration	PhysIndParStimPerDur	Describes the duration of the stimulation period (hr:min:sec)	Duration of stimulation period (hr:min:sec)			Numeric	Duration (hr:min:sec)	Record the duration of the stimulation period (hh:mm:ss)	H				Physical Induction Models				Physical Induction Models		Electrical stimulation-induced seizures: Parameters of Stimulation			Free-form entry
	Physical Induction Models Parameters of Stimulation Filename of uploaded relevant protocol or published reference, if available Text	PhysIndParStimFileTxt	Describes the filename of uploaded relevant protocol or published reference, if available	Filename of uploaded relevant protocol or published reference, if available			Alphanumeric	Filename or published reference	Record the filename of uploaded relevant protocol or published reference, if available					Physical Induction Models				Physical Induction Models		Electrical stimulation-induced seizures: Parameters of Stimulation			Free-form entry
	Physical Induction Models Model-Specific Information: Traumatic Brain Injury (TBI) Injury model Type	PhysIndTBIInjModTyp	Indicates the type of TBI injury model	Injury model	Controlled cortical impact (CCI); Fluid percussion injury (FPI); Weight drop (WD) or Marmarou model; Blast injury; Closed head injury (CHI); other	The TBI was controlled cortical impact (CCI); The TBI was fluid percussion injury (FPI); The TBI was weight drop (WD) or Marmarou model; The TBI was blast injury; The TBI was closed head injury (CHI); Another TBI injury model was used	Alphanumeric	Controlled cortical impact (CCI) / Fluid percussion injury (FPI) / Weight drop (WD) or Marmarou model / Blast injury / Closed head injury (CHI) / other	Choose one: what was the type of TBI injury model?	H				Physical Induction Models				Physical Induction Models		Model-specific Information: Traumatic Brain Injury (TBI)			Single pre-defined variable selected
	Physical Induction Models Model-Specific Information: Traumatic Brain Injury (TBI) If other injury model, please specify Text	PhysIndTBIInjModTxt	Describes the type of TBI injury model, if not listed	If other injury model, please specify			Alphanumeric	Injury model	Record the type of TBI injury model, if not listed					Physical Induction Models				Physical Induction Models		Model-specific Information: Traumatic Brain Injury (TBI)			Free-form entry
	Physical Induction Models Model-Specific Information: Traumatic Brain Injury (TBI) Injury group Category	PhysIndTBIInjGrpCat	Indicates the TBI injury group	Injury group	TBI; Sham-operated; Naïve control; Other	The animal is in the TBI group; The animal is in the sham-operated group; The animal is in the naïve control group; The animal is in another injury group	Alphanumeric	TBI / Sham-operated / Naïve control / Other	Choose one: what was the TBI injury group?	H				Physical Induction Models				Physical Induction Models		Model-specific Information: Traumatic Brain Injury (TBI)			Single pre-defined variable selected
	Physical Induction Models Model-Specific Information: Traumatic Brain Injury (TBI) If other injury group, please specify Text	PhysIndTBIInjGrpTxt	Describes the type of TBI injury group, if not listed	If other injury group, please specify			Alphanumeric	Injury group	Record the type of TBI injury group, if not listed					Physical Induction Models				Physical Induction Models		Model-specific Information: Traumatic Brain Injury (TBI)			Free-form entry
	Physical Induction Models Model-Specific Information: Traumatic Brain Injury (TBI) Device manufacturer Text	PhysIndTBIDevManTxt	Describes the TBI device manufacturer	Device manufacturer			Alphanumeric	Device manufacturer	Record the TBI device manufacturer	I				Physical Induction Models				Physical Induction Models		Model-specific Information: Traumatic Brain Injury (TBI)			Free-form entry
	Physical Induction Models Model-Specific Information: Traumatic Brain Injury (TBI) Date of last calibration/service [if applicable] (MM/DD/YYYY) Date	PhsyIndTBICalibDate	Describes the date of last calibration/service for TBI device (MM/DD/YYYY)	Date of last calibration/service [if applicable] (MM/DD/YYYY)			Numeric	Date (MM/DD/YYYY)	Record the date of last calibration/service for TBI device (MM/DD/YYYY)	L				Physical Induction Models				Physical Induction Models		Model-specific Information: Traumatic Brain Injury (TBI)			Free-form entry
	Physical Induction Models Model-Specific Information: Traumatic Brain Injury (TBI) Animal stabilization method Type	PhysIndTBIStabMetTyp	Indicates the type of animal stabilization for TBI	Animal stabilization method	Stereotaxic frame; Hand-held; Restrained; Other; Unknown	The animal was placed in a stereotaxic frame for TBI; The animal was held by hand for TBI; The animal was restrained for TBI; The animal was stabilized by another method; The method of stabilization for TBI is unknown	Alphanumeric	Stereotaxic frame / Hand-held / Restrained / Other / Unknown	Choose one: what was the type of animal stabilization for TBI?	H				Physical Induction Models				Physical Induction Models		Model-specific Information: Traumatic Brain Injury (TBI)			Single pre-defined variable selected
	Physical Induction Models Model-Specific Information: Traumatic Brain Injury (TBI) If other stabilization method, please specify Text	PhysIndTBIStabMetTxt	Describes the type of TBI animal stabilization method, if not listed	If other stabilization method, please specify			Alphanumeric	Stabilization method	Record the type of TBI animal stabilization method, if not listed					Physical Induction Models				Physical Induction Models		Model-specific Information: Traumatic Brain Injury (TBI)			Free-form entry
	Physical Induction Models Model-Specific Information: Traumatic Brain Injury (TBI) Scalp incision Indicator	PhysIndTBIIncisionInd	Indicates whether or not there was a scalp incision for TBI	Scalp incision	Yes; No; Unknown	Yes, there was a scalp incision; No, there was not a scalp incision; It is not known if there was a scalp incision	Alphanumeric	Yes / No / Unknown	Choose one: was there a scalp incision for TBI?	H				Physical Induction Models				Physical Induction Models		Model-specific Information: Traumatic Brain Injury (TBI)			Single pre-defined variable selected
	Physical Induction Models Model-Specific Information: Traumatic Brain Injury (TBI) If yes, please specify method of incision closure post-operative Type	PhysIndTBIIncisionTyp	Indicates the method of post-operative scalp incision for TBI	If yes, please specify method of incision closure post-operative	Suture; Glue; Staples; Not closed; Unknown	Sutures were used for scalp incision closure; Glue was used for scalp incision closure; Staples were used for scalp incision closure; The scalp incision was not closed; The method of scalp incision closure is unknown	Alphanumeric	Suture / Glue / Staples / Not closed / Unknown	Choose one: what was the method of post-operative scalp incision for TBI?					Physical Induction Models				Physical Induction Models		Model-specific Information: Traumatic Brain Injury (TBI)			Single pre-defined variable selected
	Physical Induction Models Model-Specific Information: Traumatic Brain Injury (TBI) Craniotomy Indicator	PhysIndTBICranInd	Indicates whether or not there was a Craniotomy for TBI	Craniotomy	Yes; No; Unknown	Yes, there was a craniotomy; No, there was not a craniotomy, It is unknown if there was a craniotomy	Alphanumeric	Yes / No / Unknown	Choose one: was there a craniotomy for TBI?	H				Physical Induction Models				Physical Induction Models		Model-specific Information: Traumatic Brain Injury (TBI)			Single pre-defined variable selected
	Physical Induction Models Model-Specific Information: Traumatic Brain Injury (TBI) If craniotomy, specify drill bit diameter used (mm) Measurement	PhysIndTBICranBitMeasr	Describes the drill bit diameter for TBI craniotomy	If craniotomy, specify drill bit diameter used (mm)			Alphanumeric	Diameter (mm)	Record the drill bit diameter for TBI craniotomy	I				Physical Induction Models				Physical Induction Models		Model-specific Information: Traumatic Brain Injury (TBI)			Free-form entry
	Physical Induction Models Model-Specific Information: Traumatic Brain Injury (TBI) If craniotomy, specify craniotomy diameter (mm) Measurement	PhysIndTBICranDiMeasr	Describes the craniotomy diameter for TBI	If craniotomy, specify craniotomy diameter (mm)			Alphanumeric	Diameter (mm)	Record the craniotomy diameter for TBI	H				Physical Induction Models				Physical Induction Models		Model-specific Information: Traumatic Brain Injury (TBI)			Free-form entry
	Physical Induction Models Model-Specific Information: Traumatic Brain Injury (TBI) Damage to dura Indicator	PhysIndTBIDuraDamInd	Indicates whether or not there was damage to the dura during TBI	Damage to dura	Yes; No; Unknown	Yes, there was damage to the dura during TBI; No, there was not damage to the dura during TBI; It is unknown if there was damage to the dura during TBI	Alphanumeric	Yes / No / Unknown	Choose one: was there damage to the dura during TBI?	H				Physical Induction Models				Physical Induction Models		Model-specific Information: Traumatic Brain Injury (TBI)			Single pre-defined variable selected
	Physical Induction Models Model-Specific Information: Traumatic Brain Injury (TBI) Impact location side Category	PhysIndTBIImpLocCat	Indicates the location of TBI impact	Impact location side	Left; Right; Midline; Other; Unknown	The TBI impact location was on the left side of the brain; The impact location for TBI was on the right side of the brain; The TBI impact location was midline; There was another location for the TBI; The TBI impact location is unknown	Alphanumeric	Left / Right / Midline / Other / Unknown	Choose one: what was the location of TBI impact?	H				Physical Induction Models				Physical Induction Models		Model-specific Information: Traumatic Brain Injury (TBI)			Single pre-defined variable selected
	Physical Induction Models Model-Specific Information: Traumatic Brain Injury (TBI) Impact location cortical region Category	PhysIndTBIImpCortCat	Indicates the cortical region of the impact location for TBI	Impact location cortical region	Frontal; Parietal; Other; Unknown	The TBI impact location was the frontal cortical region; The TBI impact location was the parietal cortical region; There was another TBI impact cortical region location; The TBI TBI cortical region impact location is unknown	Alphanumeric	Frontal / Parietal / Other / Unknown	Choose one: what was the cortical region of the impact location for TBI?	H				Physical Induction Models				Physical Induction Models		Model-specific Information: Traumatic Brain Injury (TBI)			Single pre-defined variable selected
	Physical Induction Models Model-Specific Information: Traumatic Brain Injury (TBI) Coordinates [if applicable] Text	PhysIndTBICoordTxt	Describes the coordinates of TBI	Coordinates [if applicable]			Numeric	Coordinates	Record the coordinates of TBI	I				Physical Induction Models				Physical Induction Models		Model-specific Information: Traumatic Brain Injury (TBI)			Free-form entry
	Physical Induction Models Model-Specific Information: Traumatic Brain Injury (TBI) Injury severity Type	PhysIndTBIInjSevTyp	Indicates the injury severity for TBI	Injury severity	Mild (including concussion); Moderate; Severe; Sub-concussive; Repetitive; Unknown	The TBI injury severity is mild (including concussion); TheTBI injury severity is moderate; The TBI injury severity is severe; The TBI injury severity was sub-concussive; The TBI injury was repetitive; There was another TBI injury severity	Alphanumeric	Mild (including concussion) / Moderate / Severe / Sub-concussive / Repetitive / Unknown	Choose one: what was the injury severity for TBI?	H				Physical Induction Models				Physical Induction Models		Model-specific Information: Traumatic Brain Injury (TBI)			Single pre-defined variable selected
	Physical Induction Models Model-Specific Information: Traumatic Brain Injury (TBI) If other injury severity, please specify Text	PhysIndTBIInjSevTxt	Describes the TBI injury severity, if not listed	If other injury severity, please specify			Alphanumeric	Injury severity	Record the TBI injury severity, if not listed					Physical Induction Models				Physical Induction Models		Model-specific Information: Traumatic Brain Injury (TBI)			Free-form entry
	Physical Induction Models Model-Specific Information: Traumatic Brain Injury (TBI) Repeated induction Indicator	PhysIndTBIRepIndInd	Indicates whether or not there was repeated induction for TBI	Repeated induction	Yes; No; Unknown	Yes, there was repeated induction; No, there was not repeated induction; It is unknown if there was repeated induction	Alphanumeric	Yes / No / Unknown	Choose one: was there repeated induction for TBI?	H				Physical Induction Models				Physical Induction Models		Model-specific Information: Traumatic Brain Injury (TBI)			Single pre-defined variable selected
	Physical Induction Models Model-Specific Information: Traumatic Brain Injury (TBI) If repetitive, specify how many Number	PhysIndTBIRepNum	Describes the number of inductions for TBI, if repetitive	If repetitive, specify how many			Alphanumeric	Number	Record the number of inductions for TBI, if repetitive	H				Physical Induction Models				Physical Induction Models		Model-specific Information: Traumatic Brain Injury (TBI)			Free-form entry
	Physical Induction Models Model-Specific Information: Traumatic Brain Injury (TBI) If repetitive, specify what internal Number	PhysIndTBIRepIntNum	Describes the interval for TBI, if repetitive	If repetitive, specify what internal			Alphanumeric	Number	Record the interval for TBI, if repetitive	H				Physical Induction Models				Physical Induction Models		Model-specific Information: Traumatic Brain Injury (TBI)			Free-form entry
	Physical Induction Models Model-Specific Information: Traumatic Brain Injury (TBI) Order of this procedure Text	PhysIndTBIProcOrdTxt	Describes the order of the TBI procedure	Order of this procedure			Alphanumeric	Order of procedure	Record the order of the TBI procedure	H				Physical Induction Models				Physical Induction Models		Model-specific Information: Traumatic Brain Injury (TBI)			Free-form entry
	Physical Induction Models Model-Specific Information: CCI Device (vendor, make, model) Type	PhysIndCCIDeviceTyp	Describes the CCI device vendor, make and/or model	Device (vendor, make, model)			Alphanumeric	CCI device vendor, make, model	Record the CCI device vendor, make and/or model	I				Physical Induction Models				Physical Induction Models		Model-Specific Information: CCI			Free-form entry
	Physical Induction Models Model-Specific Information: CCI Impactor tip: Diameter (mm) [if applicable] Measurement	PhysIndCCIImpMeasr	Describes the diameter (mm) of the CCI impactor tip	Impactor tip: Diameter (mm) [if applicable]			Numeric	Diameter (mm)	Record the diameter (mm) of the CCI impactor tip	H				Physical Induction Models				Physical Induction Models		Model-Specific Information: CCI			Free-form entry
	Physical Induction Models Model-Specific Information: CCI Impactor surface Type	PhysIndCCIImpSurTyp	Indicates the type of CCI impactor surface	Impactor surface	Flat; Curved; Point; Unknown	The CCI impactor surface is flat; The CCI impactor surface is curved; The CCI impactor surface is pointed; The type of CCI impactor surface is unknown	Alphanumeric	Flat / Curved / Point / Unknown	Choose one: what was the type of CCI impactor surface?	H				Physical Induction Models				Physical Induction Models		Model-Specific Information: CCI			Single pre-defined variable selected
	Physical Induction Models Model-Specific Information: CCI Impactor composition Type	PhysIndCCIImpactcomTyp	Indicates the CCI impactor composition	Impactor composition	Metal; Plastic; Silicone; Other; Unknown	The CCI impactor is made of metal; The CCI impactor is made of plastic; The CCI impactor is made of silicone; The CCI impactor is made of another material; IT is not known what material the CCI impactor is made of	Alphanumeric	Metal / Plastic / Silicone / Other / Unknown	Choose one: what was the CCI impactor composition?	I				Physical Induction Models				Physical Induction Models		Model-Specific Information: CCI			Single pre-defined variable selected
	Physical Induction Models Model-Specific Information: CCI If other composition, specify Text	PhysIndCCICompTxt	Describes the composition of the CCI impactor, if not listed	If other composition, specify			Alphanumeric	CCI impactor composition	Record the composition of the CCI impactor, if not listed					Physical Induction Models				Physical Induction Models		Model-Specific Information: CCI			Free-form entry
	Physical Induction Models Model-Specific Information: CCI Impactor angle (°) [if applicable] Measurement	PhysIndCCIImpAngMeasr	Describes the angle (°) of the CCI impactor device	Impactor angle (°) [if applicable]			Numeric	Angle (°)	Record the angle (°) of the CCI impactor device	H				Physical Induction Models				Physical Induction Models		Model-Specific Information: CCI			Free-form entry
	Physical Induction Models Model-Specific Information: CCI Impact depth (mm) [if applicable] Measurement	PhysIndImpDeptMeasr	Describes the depth (mm) of the CCI impactor device	Impact depth (mm) [if applicable]			Numeric	Depth (mm)	Record the depth (mm) of the CCI impactor device	H				Physical Induction Models				Physical Induction Models		Model-Specific Information: CCI			Free-form entry
	Physical Induction Models Model-Specific Information: CCI Impact duration/dwell time (ms) [if applicable] Duration	PhysIndCCIImpDur	Describes the duration/dwell (ms) time of the CCI impact	Impact duration/dwell time (ms) [if applicable]			Numeric	Time (ms)	Record the duration/dwell (ms) time of the CCI impact	I				Physical Induction Models				Physical Induction Models		Model-Specific Information: CCI			Free-form entry
	Physical Induction Models Model-Specific Information: CCI Impact velocity (m/s) [if applicable] Measurement	PyshIndCCIImpVelMeasr	Describes the impact velocity (m/s) of the CCI impact device	Impact velocity (m/s) [if applicable]			Numeric	Velocity (m/s)	Record the impact velocity (m/s) of the CCI impact device	I				Physical Induction Models				Physical Induction Models		Model-Specific Information: CCI			Free-form entry
	Physical Induction Models Model-Specific Parameters: FPI Device (vendor, make, model) Type	PhysIndFPIDevTyp	Describes the device vendor/make/model for FPI	Device (vendor, make, model)			Alphanumeric	Vendor, make or model	Record the FPI device vendor/make/model	I				Physical Induction Models				Physical Induction Models		Model-Specific Information: FPI			Free-form entry
	Physical Induction Models Model-Specific Parameters: FPI Connector angle (°) [if applicable] Measurement	PhysIndFPIConAngMeasr	Describes the connector angle (°) [if applicable] for FPI	Connector angle (°) [if applicable]			Numeric	Angle (°)	Record the connector angle (°) [if applicable] for FPI	H				Physical Induction Models				Physical Induction Models		Model-Specific Information: FPI			Free-form entry
	Physical Induction Models Model-Specific Parameters: FPI Connector tube: Length (mm) [if applicable] Measurement	PhysIndFPIConLengthMeasr	Describes the connector tube length (mm) for FPI	Connector tube: Length (mm) [if applicable]			Numeric	Length (mm)	Record the connector tube length (mm) for FPI	H				Physical Induction Models				Physical Induction Models		Model-Specific Information: FPI			Free-form entry
	Physical Induction Models Model-Specific Parameters: FPI Connector tube: Material [if applicable] Type	PhysIndFPIConMatTyp	Describes the connector tube material for FPI	Connector tube: Material [if applicable]			Alphanumeric	Material	Record the connector tube material for FPI	I				Physical Induction Models				Physical Induction Models		Model-Specific Information: FPI			Free-form entry
	Physical Induction Models Model-Specific Parameters: FPI Cement brand [if applicable]Type	PhysIndFPICemTyp	Describes the brand of cement for FPI	Cement brand [if applicable]			Alphanumeric	Brand	Record the brand of cement for FPI	L				Physical Induction Models				Physical Induction Models		Model-Specific Information: FPI			Free-form entry
	Physical Induction Models Model-Specific Parameters: FPI Pressure wave: Pulse (atm) [if applicable] Measurement	PhysIndFPIPresPulMeasr	Describes the pressure wave pulse (atm) for FPI	Pressure wave: Pulse (atm) [if applicable]			Numeric	Pulse (atm)	Record the pressure wave pulse (atm) for FPI	H				Physical Induction Models				Physical Induction Models		Model-Specific Information: FPI			Free-form entry
	Physical Induction Models Model-Specific Parameters: FPI Pressure wave: Duration (mm:ss) [if applicable] Duration	PhysIndFPIPresDur	Describes the pressure wave Duration (mm:ss) for FPI	Pressure wave: Duration (mm:ss) [if applicable]			Numeric	Duration (hh:mm:ss)	Record the pressure wave Duration (mm:ss) for FPI	I				Physical Induction Models				Physical Induction Models		Model-Specific Information: FPI			Free-form entry
	Physical Induction Models Model-Specific Parameters: WD Device (vendor, make, model) Type	PhysIndWDDevTyp	Describes the weight drop device vendor/make model	Device (vendor, make, model)			Alphanumeric	Vendor, make or model	Record the weight drop device vendor/make model	I				Physical Induction Models				Physical Induction Models		Model-Specific Information: WD			Free-form entry
	Physical Induction Models Model-Specific Parameters: WD Impactor tip: Diameter (mm) [if applicable] Type	PhysIndWDImpDiamMeasr	Describes the diameter (mm) of the weight drop impactor tip	Impactor tip: Diameter (mm) [if applicable]			Numeric	Diameter (mm)	Record the diameter (mm) of the weight drop impactor tip	H				Physical Induction Models				Physical Induction Models		Model-Specific Information: WD			Free-form entry
	Physical Induction Models Model-Specific Parameters: WD Impactor surface Type	PhysIndWDImpSurTyp	Indicates the type of impactor surface for weight drop	Impactor surface	Flat; Curved; Point; Unknown	The impactor surface for WD is Flat; The impactor surface for WD is Curved; The impactor surface for WD is pointed; The type of impactor surface for WD is unknown	Alphanumeric	Flat / Curved / Point / Unknown	Choose one: what is the type of impactor surface for weight drop?	H				Physical Induction Models				Physical Induction Models		Model-Specific Information: WD			Single pre-defined variable selected
	Physical Induction Models Model-Specific Parameters: WD Impactor composition Type	PhysIndWDImpComTyp	Indicates the composition of the weight drop impactor	Impactor composition	Metal; Plastic; Silicone; Other; Unknown	Metal; Plastic; Silicone; Other; Unknown	Alphanumeric	Metal / Plastic / Silicone / Other / Unknown	Choose one: what is the composition of the weight drop impactor?	I				Physical Induction Models				Physical Induction Models		Model-Specific Information: WD			Single pre-defined variable selected
	Physical Induction Models Model-Specific Parameters: WD If other composition, please specify Text	PhysIndWDCompTxt	Describes the composition of the WD impactor, if not listed	If other composition, please specify			Alphanumeric	Impactor composition	Record the composition of the WD impactor, if not listed					Physical Induction Models				Physical Induction Models		Model-Specific Information: WD			Free-form entry
	Physical Induction Models Model-Specific Parameters: WD Impactor rod: Length (mm) [if applicable] Measurement	PhysIndWDImpLenMeasr	Describes the length of the weight drop impactor rod (mm)	Impactor rod: Length (mm) [if applicable]			Numeric	Length (mm)	Record the length of the weight drop impactor rod (mm)	H				Physical Induction Models				Physical Induction Models		Model-Specific Information: WD			Free-form entry
	Physical Induction Models Model-Specific Parameters: WD Impactor rod: Mass (g) [if applicable] Measurement	PhysIndWDImpMassMeasr	Describes the mass (g) of the weight drop impactor rod	Impactor rod: Mass (g) [if applicable]			Numeric	Mass (g)	Record the mass (g) of the weight drop impactor rod	H				Physical Induction Models				Physical Induction Models		Model-Specific Information: WD			Free-form entry
	Physical Induction Models Model-Specific Parameters: WD Impactor rod: Material [if applicable] Type	PhysIndWDImpMatTyp	Describes the material of the weight drop impactor rod	Impactor rod: Material [if applicable]			Alphanumeric	Material	Record the material of the weight drop impactor rod	I				Physical Induction Models				Physical Induction Models		Model-Specific Information: WD			Free-form entry
	Physical Induction Models Model-Specific Parameters: WD Weight drop: Height (m:cm:mm) [if applicable] Measurement	PhysIndWDHeightMeasr	Describes the height (m:cm:mm) of the weight drop	Weight drop: Height (m:cm:mm) [if applicable]			Numeric	Heigh (m:cm:mm)	Record the height (m:cm:mm) of the weight drop	H				Physical Induction Models				Physical Induction Models		Model-Specific Information: WD			Free-form entry
	Physical Induction Models Model-Specific Parameters: WD Weight drop: Guidance Category	PhysIndWDGuidCat	Indicates the type of weight drop guidance	Weight drop: Guidance	Unguided (free-fall); Within tube; Other; Unknown	The weight drop is unguided (free-fall); The weight drop is within a tube; There is another type of weight drop guidance; The weight drop guidance is unknown	Alphanumeric	Unguided (free-fall) / Within tube / Other / Unknown	Choose one: what is the type of weight drop guidance?	H				Physical Induction Models				Physical Induction Models		Model-Specific Information: WD			Single pre-defined variable selected
	Physical Induction Models Model-Specific Parameters: WD If other guidance, please specify Text	PhysIndWDGuidTxt	Describes the type of weight drop guidance, if not listed	If other guidance, please specify			Alphanumeric	Guidance type	Record the type of weight drop guidance, if not listed					Physical Induction Models				Physical Induction Models		Model-Specific Information: WD			Free-form entry
	Physical Induction Models Model-Specific Parameters: WD Impact duration/dwell time (ms) [if applicable] Duration	PhysIndWDImpDur	Describes the impact duration/dwell time (ms) of the weight drop	Impact duration/dwell time (ms) [if applicable]			Numeric	Duration (ms)	Record the impact duration/dwell time (ms) of the weight drop	I				Physical Induction Models				Physical Induction Models		Model-Specific Information: WD			Free-form entry
	Physical Induction Models Model-Specific Parameters: WD Impact velocity (m/s) [if applicable] Measurement	PhysIndWDImpVelMeasr	Describes the impact velocity (m/s) of the weight drop impact device	Impact velocity (m/s) [if applicable]			Numeric	WD Impact velocity (m/s)	Record the impact velocity (m/s) of the weight drop impact device	I				Physical Induction Models				Physical Induction Models		Model-Specific Information: WD			Free-form entry
	Physical Induction Models Model-Specific Parameters: WD Rod retraction post-impact Indicator	PhysIndWDRodRetInd	Indicates whether or not there was rod retraction for weight drop	Rod retraction post-impact	Yes; No; Unknown	Yes, there was weight drop rod retraction; No, there was not weight drop rod retraction; It is unknown if there was weight drop rod retraction	Alphanumeric	Yes / No / Unknown	Choose one: was there rod retraction for weight drop?	I				Physical Induction Models				Physical Induction Models		Model-Specific Information: WD			Single pre-defined variable selected
	Physical Induction Models Model-Specific Parameters: WD If there is rod retraction, please specify method Type	PhysIndWDRodRetTyp	Indicates the method of rod retraction for weight drop	If there is rod retraction, please specify method	Computer-driven; Manual; Unknown	Computer-driven; Manual; Unknown	Alphanumeric	Computer-driven / Manual / Unknown	Choose one: what is the method of rod retraction for weight drop?					Physical Induction Models				Physical Induction Models		Model-Specific Information: WD			Single pre-defined variable selected
	Physical Induction Models Model-Specific Parameters: WD Contact surface: Material Type	PhysIndWDContSurTyp	Indicates the contact surface material for weight drop	Contact surface: Material	Metal; Plastic; Foam; Padding; Foil; Paper; Unknown	The WD contact surface was metal; The WD contact surface was plastic; The WD contact surface was foam; The WD contact surface was padding; The WD contact surface was foil; The WD contact surface was paper; The WD contact surface is unknown		Metal / Plastic / Foam / Padding / Foil / Paper / Unknown	Choose one: what is the contact surface material for weight drop?	I				Physical Induction Models				Physical Induction Models		Model-Specific Information: WD			Single pre-defined variable selected
	Physical Induction Models Model-Specific Parameters: WD Surface area (mm2) [if applicable] Measurement	PhysIndWDSurAreaMeasr	Describes the surface area (mm2) for weight drop	Surface area (mm2) [if applicable]			Numeric	Surface area (mm2)	Record the surface area (mm2) for weight drop	I				Physical Induction Models				Physical Induction Models		Model-Specific Information: WD			Free-form entry
	Physical Induction Models Model-Specific Parameters: Blast Device (vendor, make, model) Type	PhysIndBlstDevTyp	Describes the vendor, make and/or model for the blast device	Device (vendor, make, model) Type			Alphanumeric	Device (vendor, make, model)	Describes the vendor, make and/or model for the blast device	I				Physical Induction Models				Physical Induction Models		Model-Specific Information: Blast			Free-form entry
	Physical Induction Models Model-Specific Parameters: Blast (H) Shock/blast tube: Diameter (cm:mm) Measurement	PhysIndBlstTubeMeasr	Describes the diameter of the shock/blast tube	(H) Shock/blast tube: Diameter (cm:mm)			Numeric	Diameter (cm:mm)	Record the diameter of the shock/blast tube	H				Physical Induction Models				Physical Induction Models		Model-Specific Information: Blast			Free-form entry
	Physical Induction Models Model-Specific Parameters: Blast Shock/blast tube: Length (cm:mm) Measurement	PhysIndBlstTubLMeasr	Describes the length of the shock/blast tube	Shock/blast tube: Length (cm:mm)			Numeric	Length (cm:mm)	Record the length of the shock/blast tube	H				Physical Induction Models				Physical Induction Models		Model-Specific Information: Blast			Free-form entry
	Physical Induction Models Model-Specific Parameters: Blast Shock/blast tube: Exit end Category	PhysIndBlstTubExCat	Indicates the type of exit end for blast tube	Shock/blast tube: Exit end	Open; Closed; Unknown	The blast shock/blast tube exit end was open; The blast shock/blast tube exit end was closed; It is not known if the blast shock/blast tube exit end was open or closed	Alphanumeric	Open / Closed / Unknown	Choose one: what is the type of exit end for blast tube?	H				Physical Induction Models				Physical Induction Models		Model-Specific Information: Blast			Single pre-defined variable selected
	Physical Induction Models Model-Specific Parameters: Blast Position/orientation of animal Category	PhysIndBlstPosCat	Indicates the position/orientation of the animal	Position/orientation of animal	Prone; Other; Unknown	The position/orientation of the animal during blast was prone; The animal was in another position during blast; The position/orientation of the animal during blast is unknown	Alphanumeric	Prone / Other / Unknown	Choose one: what was the position/orientation of the animal?	H				Physical Induction Models				Physical Induction Models		Model-Specific Information: Blast			Single pre-defined variable selected
	Physical Induction Models Model-Specific Parameters: Blast If other position, please specify Text	PhysIndBlstPosTxt	Describes the blast position, if not listed	If other position, please specify			Numeric	Position/orientation	Record the blast position, if not listed					Physical Induction Models				Physical Induction Models		Model-Specific Information: Blast			Free-form entry
	Physical Induction Models Model-Specific Parameters: Blast Animal restraint Category	PhysIndBlstAniCat	Indicates the type of restraint	Animal restraint	Head; Body; Head and body; Not restrained; Unknown	The animal's head was restrained during blast; The animal's body was restrained during blast; The animal's head and body were restrained during blast; The animal was not restrained during blast; It is not known if the animal was restrained during blast	Alphanumeric	Head / Body / Head and body / Not restrained / Unknown	Choose one: What was the type of restraint for blast?	H				Physical Induction Models				Physical Induction Models		Model-Specific Information: Blast			Single pre-defined variable selected
	Physical Induction Models Model-Specific Parameters: Blast Shielding Indicator	PhysIndBlstShieldInd	Indicates whether or not there was shielding	Shielding	Yes; No; Unknown	Yes, there was shielding during blast; No, there was not shielding during blast; It is not known if there was shielding during blast	Alphanumeric	Yes / No / Unknown	Choose one: Was there shielding during blast?	H				Physical Induction Models				Physical Induction Models		Model-Specific Information: Blast			Single pre-defined variable selected
	Physical Induction Models Model-Specific Parameters: Blast If yes, please specify material Type	PhysIndBlstShieldTyp	Indicates the type of material used for shielding	If yes, please specify material	Metal; Other; Unknown	The material used for shielding was metal; Another material was used for shielding; The material used for shielding is unknown	Alphanumeric	Metal / Other / Unknown	Choose one: what was the type of material used for shielding during blast?	I				Physical Induction Models				Physical Induction Models		Model-Specific Information: Blast			Single pre-defined variable selected
	Physical Induction Models Model-Specific Parameters: Blast If other material, please specify Text	PhysIndBlstOthTyp	Describes the type of material used for shielding, if not listed	If other material, please specify			Alphanumeric	Material	Record the type of material used for shielding, if not listed					Physical Induction Models				Physical Induction Models		Model-Specific Information: Blast			Free-form entry
	Physical Induction Models Model-Specific Parameters: Blast If yes, please specify body part(s) Text	PhysIndBlstBodPartTxt	Describes which body parts were shielded	If yes, please specify body part(s)			Alphanumeric	Body part	Record which body parts were shielded	H				Physical Induction Models				Physical Induction Models		Model-Specific Information: Blast			Free-form entry
	Physical Induction Models Model-Specific Parameters: Blast Distance from blast (m:cm:mm) [if applicable] Measurement	PhysIndBlstDistMeasr	Describes the distance from blast	Distance from blast (m:cm:mm) [if applicable]			Numeric	Distance from blast (m:cm:mm)	Record the distance from blast	H				Physical Induction Models				Physical Induction Models		Model-Specific Information: Blast			Free-form entry
	Physical Induction Models Model-Specific Parameters: Blast Pressure of exposure (kPa) [if applicable] Measurement	PhysIndBlstPressMeasr	Describes the pressure of exposure for blast (kPa)	Pressure of exposure (kPa) [if applicable]			Numeric	Pressure (kPa)	Record the pressure of exposure for blast (kPa)	H				Physical Induction Models				Physical Induction Models		Model-Specific Information: Blast			Free-form entry
	Physical Induction Models Model-Specific Parameters: Blast Pressure of exposure (psi) [if applicable] Measurement	PhysIndBlstPSIMeasr	Describes the pressure of exposure for blast (psi)	Pressure of exposure (psi) [if applicable]			Numeric	Pressure of exposure (psi)	Record the pressure of exposure for blast (psi)	H				Physical Induction Models				Physical Induction Models		Model-Specific Information: Blast			Free-form entry
	Physical Induction Models Model-Specific Parameters: Blast Duration of exposure (ss:ms) [if applicable] Duration	PhysIndBlstDur	Describes the duration of exposure to blast (ss:ms)	Duration of exposure (ss:ms) [if applicable]			Numeric	Duration (ss:ms)	Record the duration of exposure to blast (ss:ms)	I				Physical Induction Models				Physical Induction Models		Model-Specific Information: Blast			Free-form entry
	Physical Induction Models Model-Specific Parameters: Blast Number of exposures [if applicable] Number	PhysIndBlstNum	Describes the number of blast exposures	Number of exposures [if applicable]			Numeric	Number	Record the number of blast exposures	H				Physical Induction Models				Physical Induction Models		Model-Specific Information: Blast			Free-form entry
	Physical Induction Models Model-Specific Parameters: Blast Inter-exposure interval (days:hr:min) [if applicable] Duration	PhysIndBlstIntMeasr	Describes the blast inter-exposure interval (days:hr:min)	Inter-exposure interval (days:hr:min) [if applicable]			Numeric	days:hr:min	Record the blast inter-exposure interval (days:hr:min)	H				Physical Induction Models				Physical Induction Models		Model-Specific Information: Blast			Free-form entry
	Physical Induction Models Model-Specific Parameters: CHI													Physical Induction Models				Physical Induction Models
	Physical Induction Models Model-Specific Information: Hypoxia and/or Ischemia Model specific information Type	PhysIndHIModTyp	Indicates the type of hypoxia and/or ischemia model	Model specific information	Ischemic stroke model; HI injury model; Hypoxia-induced seizure model; Other	An ischemic stroke model was used; An HI injury model was used; An hypoxia-induced seizure model was used; Another model of hypoxia/ischemia was used	Alphanumeric	Ischemic stroke model / HI injury model / Hypoxia-induced seizure model / Other	Choose one: what was the type of hypoxia and/or ischemia model?	H				Physical Induction Models				Physical Induction Models		Model-Specific Parameters: Hypoxia and/or Ischemia			Single pre-defined variable selected
	Physical Induction Models Model-Specific Information: Hypoxia and/or Ischemia If other model, please specify Text	PhysIndHIModTxt	Describes the type of hypoxia/ischemia model, if not listed	If other model, please specify			Alphanumeric	Model	Record the type of hypoxia/ischemia model, if not listed					Physical Induction Models				Physical Induction Models		Model-Specific Parameters: Hypoxia and/or Ischemia			Free-form entry
	Physical Induction Models Model-Specific Information: Hypoxia and/or Ischemia Induction method Type	PhysIndHIIndTyp	Indicates the induction method for hypoxia/ischemia	Induction method	Graded global hypoxia; Unilateral ligation of common carotid artery; Both; Photothrombotic lesion; Middle; cerebral artery occlusion; Other	The method of induction was graded global hypoxia; The method of induction was unilateral ligation of common carotid artery; The method of induction was both graded global hypoxia and unilateral ligation of common carotid artery; The method of induction was photothrombotic lesion; The method of induction was middle cerebral artery occlusion; There was another method of induction for hypoxia/ische…	Alphanumeric	Graded global hypoxia / Unilateral ligation of common carotid artery / Both / Photothrombotic lesion / Middle / cerebral artery occlusion / Other	Choose one: what was the induction method for hypoxia/ischemia?	H				Physical Induction Models				Physical Induction Models		Model-Specific Parameters: Hypoxia and/or Ischemia			Single pre-defined variable selected
	Physical Induction Models Model-Specific Information: Hypoxia and/or Ischemia If other induction method, specify Text	PhysIndHIIndTxt	Describes the type of induction method for hypoxia/ischemia, if not listed	If other induction method, specify			Alphanumeric	Induction method	Record the type of induction method for hypoxia/ischemia, if not listed					Physical Induction Models				Physical Induction Models		Model-Specific Parameters: Hypoxia and/or Ischemia			Free-form entry
	Physical Induction Models Model-Specific Information: Hypoxia and/or Ischemia If artery ligation, please specify side Category	PhysIndHIArtCat	Indicates the side of artery ligation for hypoxia/ischemia	If artery ligation, please specify side	Left; Right; Both; Unknown	There was left side artery ligation; There was right side artery ligation; Artery ligation was on both the left and right side; The side of artery ligation is unknown	Alphanumeric	Left / Right / Both / Unknown	Choose one: what was the side of artery ligation for hypoxia/ischemia?	H				Physical Induction Models				Physical Induction Models		Model-Specific Parameters: Hypoxia and/or Ischemia			Single pre-defined variable selected
	Physical Induction Models Model-Specific Information: Hypoxia and/or Ischemia Ligation method Type	PhysIndHILitTyp	Indicates the ligation method for hypoxia/ischemia	Ligation method	Suture; Other; Unknown	Suture were used for ligation; Another method was used for ligation; The method of ligation is unknown	Alphanumeric	Suture / Other / Unknown	Choose one: what was the ligation method for hypoxia/ischemia?	H				Physical Induction Models				Physical Induction Models		Model-Specific Parameters: Hypoxia and/or Ischemia			Single pre-defined variable selected
	Physical Induction Models Model-Specific Information: Hypoxia and/or Ischemia If suture, specify type Type	PhysIndHISutTyp	Describes the type of suture used for ligation	If suture, specify type			Alphanumeric	Ischemia	Record the type of suture used for ligation	H				Physical Induction Models				Physical Induction Models		Model-Specific Parameters: Hypoxia and/or Ischemia			Free-form entry
	Physical Induction Models Model-Specific Information: Hypoxia and/or Ischemia If other ligation method, specify Text	PhysIndHILitTxt	Describes the method of ligation for hypoxia/ischemia, if not listed	If other ligation method, specify			Alphanumeric	If other	Record the method of ligation for hypoxia/ischemia, if not listed	H				Physical Induction Models				Physical Induction Models		Model-Specific Parameters: Hypoxia and/or Ischemia			Free-form entry
	Physical Induction Models Model-Specific Information: Hypoxia and/or Ischemia If hypoxia, specify O2 concentration (%; range) Measurement	PhysIndHIHypO2Measr	Describes the O2 concentration (%; range) for hypoxia	If hypoxia, specify O2 concentration (%; range)			Numeric	O2 concentration (%; range)	Record the O2 concentration (%; range) for hypoxia	H				Physical Induction Models				Physical Induction Models		Model-Specific Parameters: Hypoxia and/or Ischemia			Free-form entry
	Physical Induction Models Model-Specific Information: Hypoxia and/or Ischemia Rate of O2 reduction (% per min) Measurement	PhysIndHIO2RedMeasr	Describes the rate of O2 reduction (% per min) for hypoxia	Rate of O2 reduction (% per min)			Numeric	O2 reduction (% per min)	Record the rate of O2 reduction (% per min) for hypoxia	H				Physical Induction Models				Physical Induction Models		Model-Specific Parameters: Hypoxia and/or Ischemia			Free-form entry
	Physical Induction Models Model-Specific Information: Hypoxia and/or Ischemia Duration of hypoxia (min) Duration	PhysIndHIDurHypDur	Describes the duration of hypoxia (min)	Duration of hypoxia (min)			Numeric	Duration of hypoxia (min)	Record the duration of hypoxia (min)	H				Physical Induction Models				Physical Induction Models		Model-Specific Parameters: Hypoxia and/or Ischemia			Free-form entry
	Physical Induction Models Model-Specific Information: Hypoxia and/or Ischemia Nitrogen used Indicator	PhysIndHINitInd	Indicates whether or not nitrogen was used	Nitrogen used	Yes; No; Unknown	Yes, nitrogen was used during hypoxia/ischemia; No, nitrogen was not used during hypoxia/ischemia; It is unknown if nitrogen was used during hypoxia/ischemia	Alphanumeric	Yes / No / Unknown	Choose one: whether or not nitrogen was used	H				Physical Induction Models				Physical Induction Models		Model-Specific Parameters: Hypoxia and/or Ischemia			Single pre-defined variable selected
	Physical Induction Models Model-Specific Information: Hypoxia and/or Ischemia If nitrogen used, specify duration of infusion (min)Duration	PhysIndHINitDur	Describes the duration of nitrogen infusion (min)	If nitrogen used, specify duration of infusion (min)			Numeric	Duration (min)	Record the duration of nitrogen infusion (min)					Physical Induction Models				Physical Induction Models		Model-Specific Parameters: Hypoxia and/or Ischemia			Free-form entry
	Physical Induction Models Model-Specific Information: Hypoxia and/or Ischemia Device used Type	PhysIndHIDevTyp	Indicates the type of hypoxia/ischemia device used	Device used	Airtight chamber; Oxygen meter; Other; Unknown	The device used for hypoxia/ischemia was an airtight chamber; The device used for hypoxia/ischemia was an oxygen meter; There was another device used for hypoxia/ischemia; The device used for hypoxia/ischemia is unknown	Alphanumeric	Airtight chamber / Oxygen meter / Other / Unknown	Choose one: What was the type of hypoxia/ischemia device used?	H				Physical Induction Models				Physical Induction Models		Model-Specific Parameters: Hypoxia and/or Ischemia			Single pre-defined variable selected
	Physical Induction Models Model-Specific Information: Hypoxia and/or Ischemia If other device, specify Text	PhysIndHIDevTxt	Describes the type of hypoxia/ischemia device used, if not listed	If other device, specify			Alphanumeric	Device	Record the type of hypoxia/ischemia device used, if not listed					Physical Induction Models				Physical Induction Models		Model-Specific Parameters: Hypoxia and/or Ischemia			Free-form entry
	Physical Induction Models Model-Specific Information: Hypoxia and/or Ischemia If hypoxia PLUS ischemia, specify order Category	PhysIndHIHypIscCat	Indicates the order if hypoxia plus ischemia are done	If hypoxia PLUS ischemia, specify order	Ischemia first; Hypoxia first; Unknown	Ischemia was first; Hypoxia was first; It is unknown whether hypoxia or ischemia was first	Alphanumeric	Ischemia first / Hypoxia first / Unknown	Choose one: What was the order if hypoxia plus ischemia were both done?	H				Physical Induction Models				Physical Induction Models		Model-Specific Parameters: Hypoxia and/or Ischemia			Single pre-defined variable selected
	Physical Induction Models Model-Specific Information: Hypoxia and/or Ischemia Specify interval between insults (days:hr:min) Measurement	PhysIndHIIndMeasr	Describes the interval between insults (days:hr:min) for hypoxia and ischemia	Specify interval between insults (days:hr:min)			Numeric	Interval (days:hr:min)	Record the interval between insults (days:hr:min) for hypoxia and ischemia	H				Physical Induction Models				Physical Induction Models		Model-Specific Parameters: Hypoxia and/or Ischemia			Free-form entry
	Physical Induction Models Model-Specific Information: Hypoxia and/or Ischemia If photothrombotic lesion, please specify location (brain region, or coordinates) Text	PhysIndHIPhotoLocTxt	Describes the location (brain region or coordinates) if there is a photothrombotic lesion	If photothrombotic lesion, please specify location (brain region, or coordinates)			Alphanumeric	Location	Record the location (brain region or coordinates) if there is a photothrombotic lesion	H				Physical Induction Models				Physical Induction Models		Model-Specific Parameters: Hypoxia and/or Ischemia			Free-form entry
	Physical Induction Models Model-Specific Information: Hypoxia and/or Ischemia Dye used: Source (drug name + vendor) Text	PhysIndHIDyeTxt	Describes the source of the dye used (drug name + vendor) for hypoxia/ischemia	Dye used: Source (drug name + vendor)			Alphanumeric	Source (drug name + vendor)	Record the source of the dye used (drug name + vendor) for hypoxia/ischemia	H				Physical Induction Models				Physical Induction Models		Model-Specific Parameters: Hypoxia and/or Ischemia			Free-form entry
	Physical Induction Models Model-Specific Information: Hypoxia and/or Ischemia Dye used: Volume (ml.ul) Measurement	PhysIndHIDyeVolMeasr	Describes the volume of dye used (ml.ul) for hypoxia/ischemia	Dye used: Volume (ml.ul)			Numeric	Volume (ml.ul)	Record the volume of dye used (ml.ul) for hypoxia/ischemia	H				Physical Induction Models				Physical Induction Models		Model-Specific Parameters: Hypoxia and/or Ischemia			Free-form entry
	Physical Induction Models Model-Specific Information: Hypoxia and/or Ischemia Dye used: Concentration (mg/ml) Measurement	PhysIndHIDyeConMeasr	Describes the concentration of dye used (mg/ml) for hypoxia/ischemia	Dye used: Concentration (mg/ml)			Numeric	Concentration (mg/ml)	Record the concentration of dye used (mg/ml) for hypoxia/ischemia	H				Physical Induction Models				Physical Induction Models		Model-Specific Parameters: Hypoxia and/or Ischemia			Free-form entry
	Physical Induction Models Model-Specific Information: Hypoxia and/or Ischemia Route of dye administration Category	PhysIndHIDyeAdminCat	Indicates the route of dye administration for hypoxia/ischemia	Route of dye administration	i.v. right jugular; i.v. left jugular; Other; Unknown	The route of dye administration was i.v. right jugular; The route of dye administration was i.v. left jugular; There was another route of dye administration; The route of dye administration is unknown	Alphanumeric	i.v. right jugular / i.v. left jugular / Other / Unknown	Choose one: what was the route of dye administration for hypoxia/ischemia?	H				Physical Induction Models				Physical Induction Models		Model-Specific Parameters: Hypoxia and/or Ischemia			Single pre-defined variable selected
	Physical Induction Models Model-Specific Information: Hypoxia and/or Ischemia If other route of dye administration, specify Text	PhysIndHIDyeAdminTxt	Describes the route of dye administration for hypoxia/ischemia, if not listed	If other route of dye administration, specify			Alphanumeric	Route	Record the route of dye administration for hypoxia/ischemia, if not listed					Physical Induction Models				Physical Induction Models		Model-Specific Parameters: Hypoxia and/or Ischemia			Free-form entry
	Physical Induction Models Model-Specific Information: Hypoxia and/or Ischemia Light stimulation: diameter (mm) Measurement	PhysIndHILigDiamMeasr	Describes the diameter (mm) of light stimulation for hypoxia/ischemia	Light stimulation: diameter (mm)			Numeric	Diameter (mm)	Record the diameter (mm) of light stimulation for hypoxia/ischemia	H				Physical Induction Models				Physical Induction Models		Model-Specific Parameters: Hypoxia and/or Ischemia			Free-form entry
	Physical Induction Models Model-Specific Information: Hypoxia and/or Ischemia Light stimulation: intensity (mW) Measurement	PhysIndHILigIntMeasr	Describes the intensity (mW) of light stimulation for hypoxia/ischemia	Light stimulation: intensity (mW)			Numeric	Intensity (mW)	Record the intensity (mW) of light stimulation for hypoxia/ischemia	H				Physical Induction Models				Physical Induction Models		Model-Specific Parameters: Hypoxia and/or Ischemia			Free-form entry
	Physical Induction Models Model-Specific Information: Hypoxia and/or Ischemia Light stimulation: duration (min:ss:ms) Duration	PhysIndHILigDur	Describes the duration (min:ss:ms) of light stimulation for hypoxia/ischemia	Light stimulation: duration (min:ss:ms)			Numeric	Duration (min:ss:ms)	Record the duration (min:ss:ms) of light stimulation for hypoxia/ischemia	H				Physical Induction Models				Physical Induction Models		Model-Specific Parameters: Hypoxia and/or Ischemia			Free-form entry
	Physical Induction Models Model-Specific Information: Hypoxia and/or Ischemia Type of light stimulation Type	PhysIndHILigStimTyp	Indicates the type of light stimulation used for hypoxia/ischemia	Type of light stimulation	Single stimulation; Repeated; Unknown	There was a single light stimulation; There was repeated light stimulation; The type of light stimulation is unknown	Alphanumeric	Single stimulation / Repeated / Unknown	Choose one: what was the type of light stimulation used for hypoxia/ischemia?	H				Physical Induction Models				Physical Induction Models		Model-Specific Parameters: Hypoxia and/or Ischemia			Single pre-defined variable selected
	Physical Induction Models Model-Specific Information: Hypoxia and/or Ischemia If repeated, specify cycle number and frequency Text	PhysIndHiCycleText	Describes the cycle number and frequency if light stimulation is repeated for hypoxia/ischemia	If repeated, specify cycle number and frequency			Alphanumeric	Frequency	Record the cycle number and frequency if light stimulation is repeated for hypoxia/ischemia	H				Physical Induction Models				Physical Induction Models		Model-Specific Parameters: Hypoxia and/or Ischemia			Free-form entry
	Physical Induction Models Model-Specific Information: Hypoxia and/or Ischemia Stabilization method Type	PhysIndHIStabTyp	Indicates the method of stabilization used for hypoxia/ischemia	Stabilization method			Alphanumeric	Stabilization method	Choose one: what was the method of stabilization used for hypoxia/ischemia?	H				Physical Induction Models				Physical Induction Models		Model-Specific Parameters: Hypoxia and/or Ischemia			Free-form entry
	Physical Induction Models Model-Specific Information: Hypoxia and/or Ischemia If other stabilization method, please specify Text	PhysIndHIStabTxt	Describes the method of stabilization used for hypoxia/ischemia	If other stabilization method, specify	Stereotaxic frame; Hand-held; Restrained; Other; Unknown	Animals were stabilized in a stereotaxic frame; Animals were hand-held for stabilization; Animals were restrained for stabilization; There was another stabilization method; The method of stabilization is unknown	Alphanumeric	Stereotaxic frame / Hand-held / Restrained / Other / Unknown	Record the method of stabilization used for hypoxia/ischemia					Physical Induction Models				Physical Induction Models		Model-Specific Parameters: Hypoxia and/or Ischemia			Single pre-defined variable selected
	Physical Induction Models Model-Specific Information: Hyperthermia Models Hyperthermia induction methods Type	PhysIndHypIndTyp	Indicates the type of hyperthermia induction method	Models Hyperthermia induction methods	Heating lamp; Mercury vapor lamp; Hot water bath; Chamber of hot moist air; Chamber of dry air; Other	A heating lamp was used for hyperthermia induction; A mercury vapor lamp was used for hyperthermia induction; A hot water bath was used for hyperthermia induction; A chamber of hot moist air was used for hyperthermia induction; A chamber of dry air was used for hyperthermia induction; Another method was used for hyperthermia induction	Alphanumeric	Heating lamp / Mercury vapor lamp / Hot water bath / Chamber of hot moist air / Chamber of dry air / Other	Choose one: what was the hyperthermia induction method?	H				Physical Induction Models				Physical Induction Models		Model-Specific Information: Hyperthermia Models			Single pre-defined variable selected
	Physical Induction Models Model-Specific Information: Hyperthermia Models If mercury vapor lamp, specify (Watt) Measurement	PhysIndHypLmpMeasr	Describes the wattage (W) of the mercury vapor lamp	Models If mercury vapor lamp, specify (Watt)			Numeric	Watts	Record the wattage (W) of the mercury vapor lamp	I				Physical Induction Models				Physical Induction Models		Model-Specific Information: Hyperthermia Models			Free-form entry
	Physical Induction Models Model-Specific Information: Hyperthermia Models If other hyperthermia method, specify Text	PhysIndHypTxt	Describes the hyperthermia method, if not listed	Models If other hyperthermia method, specify			Alphanumeric	Hyperthermia method	Record the hyperthermia method, if not listed	H				Physical Induction Models				Physical Induction Models		Model-Specific Information: Hyperthermia Models			Free-form entry
	Physical Induction Models Model-Specific Information: Hyperthermia Models Temperature (°C ; range) of hyperthermia technique Measurement	PhysIndHypTempMeasr	Describes the temperature (°C ; range) of hyperthermia	Models Temperature (°C ; range) of hyperthermia technique			Numeric	Temperature (°C ; range)	Record the temperature (°C ; range) of hyperthermia	H				Physical Induction Models				Physical Induction Models		Model-Specific Information: Hyperthermia Models			Free-form entry
	Physical Induction Models Model-Specific Information: Hyperthermia Models Duration (min) of hyperthermia technique Duration	PhysIndHypDur	Describes the duration (min) of hyperthermia	Models Duration (min) of hyperthermia technique			Numeric	Duration (min)	Record the duration (min) of hyperthermia	H				Physical Induction Models				Physical Induction Models		Model-Specific Information: Hyperthermia Models			Free-form entry
	Physical Induction Models Model-Specific Information: Hyperthermia Models Kinetics (°C/min ramp) of hyperthermia technique Measurement	PhysIndHypKinMeasr	Describes the kinetics (°C /ramp) of hyperthermia	Models Kinetics (°C/min ramp) of hyperthermia technique			Numeric	Kinetics (°C/min ramp)	Record the kinetics (°C /ramp) of hyperthermia	H				Physical Induction Models				Physical Induction Models		Model-Specific Information: Hyperthermia Models			Free-form entry
	Physical Induction Models Model-Specific Information: Hyperthermia Models For temperature kinetics, specify Type	PhysIndHypKinTyp	Indicates the type of temperature kinetics	Models For temperature kinetics, specify	Continuous temperature increase; Stepwise temperature increase; Other; Unknown	Continuous temperature increase occurred; Stepwise temperature increase occurred; Another type of temperature kinetics occurred; The type of temperature kinetics is unknown	Alphanumeric	Continuous temperature increase / Stepwise temperature increase / Other / Unknown	Choose one: what were the temperature kinetics?	H				Physical Induction Models				Physical Induction Models		Model-Specific Information: Hyperthermia Models			Single pre-defined variable selected
	Physical Induction Models Model-Specific Information: Hyperthermia Models If other temperature kinetics, please specify Text	PhysIndHypKinTxt	Describes the type of temperature kinetics, if not listed	Models If other temperature kinetics, please specify			Alphanumeric	Kinetics	Record the type of temperature kinetics, if not listed					Physical Induction Models				Physical Induction Models		Model-Specific Information: Hyperthermia Models			Free-form entry
	Physical Induction Models Model-Specific Information: Hyperthermia Models How are thermal measurements obtained? Category	PhysIndHypThermCat	Indicates the way thermal measurements were obtained	Models How are thermal measurements obtained?	Invasive; Non-invasive; Unknown	Invasive thermal measurements were obtained; Non-invasive thermal measurements were obtained; The method of obtaining thermal measurements is unknown	Alphanumeric	Invasive / Non-invasive / Unknown	Choose one: How were thermal measurements were obtained?	H				Physical Induction Models				Physical Induction Models		Model-Specific Information: Hyperthermia Models			Single pre-defined variable selected
	Physical Induction Models Model-Specific Information: Hyperthermia Models If invasive, specify Type	PhysIndHypInvTyp	Indicates the way thermal measurements were obtained, if invasive	Models If invasive, specify	Ear probe; Rectal probe; Thermoregulatory probes; Other; Unknown	An ear probe was used; A rectal probe was used; Thermoregulatory probes were used; Another type of invasive thermal measurement was used; The type of invasive thermal measurement is unknown	Alphanumeric	Ear probe / Rectal probe / Thermoregulatory probes / Other / Unknown	Choose one: How were thermal measurements were obtained, if invasive	H				Physical Induction Models				Physical Induction Models		Model-Specific Information: Hyperthermia Models			Single pre-defined variable selected
	Physical Induction Models Model-Specific Information: Hyperthermia Models If other invasive measurement, specify Text	PhysIndHypInvTxt	Describes the type of invasive thermal measurement	Models If other invasive measurement, specify			Alphanumeric	Invasive measurement	Record the type of invasive thermal measurement					Physical Induction Models				Physical Induction Models		Model-Specific Information: Hyperthermia Models			Free-form entry
	Physical Induction Models Model-Specific Information: Hyperthermia Models If non-invasive, specify Type	PhysIndHypNonInvTyp	Indicates the type of non-invasive thermal measurement	Models If non-invasive, specify	Biotelemetric devices; Thermographic camera; Other; Unknown	Biotelemetric devices were used; A thermographic camera was used; Another type of non-invasive measurement was used; The type of invasive measurement is unknown	Alphanumeric	Biotelemetric devices / Thermographic camera / Other / Unknown	Choose one: what was the type of non-invasive thermal measurement?	H				Physical Induction Models				Physical Induction Models		Model-Specific Information: Hyperthermia Models			Single pre-defined variable selected
	Physical Induction Models Model-Specific Information: Hyperthermia Models If other non-invasive method, specify Text	PhysIndHypNonInvTxt	Describes the type of non-invasive thermal measurement, if not listed	Models If other non-invasive method, specify			Alphanumeric	Non-invasive measurement	Record the type of non-invasive thermal measurement, if not listed					Physical Induction Models				Physical Induction Models		Model-Specific Information: Hyperthermia Models			Free-form entry
	Physical Induction Models Model-Specific Information: Hyperthermia Models Additional chemical insult/challenge? (e.g. lipopolysaccharide, LPS) Indicator	PhysIndHypChemInd	Indicates whether or not there was an additional chemical insult/challenge	Models Additional chemical insult/challenge? (e.g. lipopolysaccharide, LPS)	Yes; No	Yes, there was an additional chemical insult/challenge; No, there was not an additional chemical insult/challenge	Alphanumeric	Yes / No	Choose one: was there an additional chemical insult/challenge?					Physical Induction Models				Physical Induction Models		Model-Specific Information: Hyperthermia Models			Single pre-defined variable selected
	Physical Induction Models Model-Specific Information: Cortical Freeze Injury Probe: Source/ Vendor [if applicable] Text	PhysIndCorProbeText	Describes the source / vendor of the probe for cortical freeze injury	Probe: Source/ Vendor [if applicable]			Alphanumeric	Source/vendor	Record the source / vendor of the probe for cortical freeze injury	I				Physical Induction Models				Physical Induction Models		Model-Specific Information: Cortical Freeze Injury			Free-form entry
	Physical Induction Models Model-Specific Information: Cortical Freeze Injury Probe: Material Type	PhysIndCorProbeMatTyp	Indicates the probe material for cortical freeze injury	Probe: Material	Metal; Other; Unknown	The probe was made of was metal; The probe was made of another material; The probe material is unknown	Alphanumeric	Metal / Other / Unknown	Choose one: what was the probe material for cortical freeze injury?	I				Physical Induction Models				Physical Induction Models		Model-Specific Information: Cortical Freeze Injury			Single pre-defined variable selected
	Physical Induction Models Model-Specific Information: Cortical Freeze Injury If other probe material, specify Text	PhysIndCorProbeMatTxt	Describes the probe material for cortical freeze injury, if not listed	If other probe material, specify			Alphanumeric	Probe material	Record the probe material for cortical freeze injury, if not listed					Physical Induction Models				Physical Induction Models		Model-Specific Information: Cortical Freeze Injury			Free-form entry
	Physical Induction Models Model-Specific Information: Cortical Freeze Injury Probe: Shape Type	PhysIndCorProbeShaTyp	Indicates the shape of the probe for cortical freeze injury	Probe: Shape	Circular; Square; Rectangular; Other; Unknown	The probe shape was circular; The probe shape was square; The probe shape was rectangular; The probe was another shape; The probe shape is unknown	Alphanumeric	Circular / Square / Rectangular / Other / Unknown	Choose one: what was the shape of the probe for cortical freeze injury?	I				Physical Induction Models				Physical Induction Models		Model-Specific Information: Cortical Freeze Injury			Single pre-defined variable selected
	Physical Induction Models Model-Specific Information: Cortical Freeze Injury If other probe shape, specify Text	PhysIndCorProbeShapTxt	Describe the shape of the probe for cortical freeze injury, if not listed	If other probe shape, specify			Alphanumeric	Probe shape	Record the shape of the probe for cortical freeze injury, if not listed					Physical Induction Models				Physical Induction Models		Model-Specific Information: Cortical Freeze Injury			Free-form entry
	Physical Induction Models Model-Specific Information: Cortical Freeze Injury Probe: Diameter (mm) [if applicable] Measurement	PhysIndCorProbeMeasr	Describes the probe diameter (mm) for cortical freeze injury	Probe: Diameter (mm) [if applicable]			Numeric	Diameter (mm)	Record the probe diameter (mm) for cortical freeze injury	H				Physical Induction Models				Physical Induction Models		Model-Specific Information: Cortical Freeze Injury			Free-form entry
	Physical Induction Models Model-Specific Information: Cortical Freeze Injury Temperature (° C; range) Measurement	PhsyIndnCorTempMeasr	Describes the temperature (°C ; range) of for cortical freeze injury	Temperature (° C; range)			Numeric	Temperature (°C ; range)	Record the temperature (°C ; range) of for cortical freeze injury	H				Physical Induction Models				Physical Induction Models		Model-Specific Information: Cortical Freeze Injury			Free-form entry
	Physical Induction Models Model-Specific Information: Cortical Freeze Injury Duration (min:ss:ms) Duration	PhysIndCorDur	Describes the duration (min:ss:ms) for cortical freeze injury	Duration (min:ss:ms)			Numeric	Duration (min:ss:ms)	Record the duration (min:ss:ms) for cortical freeze injury	H				Physical Induction Models				Physical Induction Models		Model-Specific Information: Cortical Freeze Injury			Free-form entry
	Physical Induction Models Model-Specific Information: Cortical Freeze Injury Depth Type	PhysIndCorInjDepTyp	Indicates the injury depth for cortical freeze injury	Depth	Surface contact; Into tissue; Unknown	The probe made surface contact; The probe went into tissue; The probe depth is unknown	Alphanumeric	Surface contact / Into tissue / Unknown	Choose one: what was the injury depth for cortical freeze injury?	H				Physical Induction Models				Physical Induction Models		Model-Specific Information: Cortical Freeze Injury			Single pre-defined variable selected
	Physical Induction Models Model-Specific Information: Cortical Freeze Injury If into tissue, specify depth (mm) Measurement	PhysIndCorTisDepMeasr	Describes the depth, if into tissue, for cortical freeze injury	If into tissue, specify depth (mm)			Numeric	Depth (mm)	Record the depth, if into tissue, for cortical freeze injury	H				Physical Induction Models				Physical Induction Models		Model-Specific Information: Cortical Freeze Injury			Free-form entry
	Physical Induction Models Model-Specific Information: Cortical Freeze Injury Nature of insult: Brain region Anatomical Site	PhysIndCorBrainAnatSit	Indicates the brain region of insult for cortical freeze injury	Nature of insult: Brain region Anatomical	Frontal; Parietal; Other; Unknown	The insult for cortical freeze injury was in the frontal region; The insult for cortical freeze injury was in the parietal region; The insult for cortical freeze injury was in another region; The brain region of insult is unknown	Alphanumeric	Frontal / Parietal / Other / Unknown	Choose one: what was the brain region of insult for cortical freeze injury?	H				Physical Induction Models				Physical Induction Models		Model-Specific Information: Cortical Freeze Injury			Single pre-defined variable selected
	Physical Induction Models Model-Specific Information: Cortical Freeze Injury Nature of insult: Coordinates [if applicable] Text	PhysIndCorCoordTxt	Describes the coordinates of insult for cortical freeze injury	Nature of insult: Coordinates [if applicable]			Alphanumeric	Coordinates	Record the coordinates of insult for cortical freeze injury	H				Physical Induction Models				Physical Induction Models		Model-Specific Information: Cortical Freeze Injury			Free-form entry
	Physical Induction Models Model-Specific Information: Cortical Freeze Injury Nature of insult: Method Type	PhysIndCorMethTyp	Indicates the method of insult for cortical freeze injury	Nature of insult: Method	Manual/hand-held; Stereotaxic controlled; Unknown	The method of insult for cortical freeze injury was manual/hand-held; The method of insult for cortical freeze injury was stereotaxic controlled; The method of insult for cortical freeze injury is unknown	Alphanumeric	Manual/hand-held / Stereotaxic controlled / Unknown	Choose one: what was the method of insult for cortical freeze injury?	H				Physical Induction Models				Physical Induction Models		Model-Specific Information: Cortical Freeze Injury			Single pre-defined variable selected
	Physical Induction Models Model-Specific Information: Cortical Freeze Injury Nature of insult: Laterality Type	PhysIndCorLatTyp	Indicates the laterality of insult for cortical freeze injury	Nature of insult: Laterality	Left; Right; Bilateral; Unknown	The insult for cortical freeze injury occurred on the left side; The insult for cortical freeze injury occurred on the right side; The insult for cortical freeze injury was bilateral; The laterality of the insult for cortical freeze injury is unknown	Alphanumeric	Left / Right / Bilateral / Unknown	Choose one: what was the laterality of insult for cortical freeze injury?	H				Physical Induction Models				Physical Induction Models		Model-Specific Information: Cortical Freeze Injury			Single pre-defined variable selected
	Physical Induction Models Response to induction model / procedure Duration of apnea (sec) [if applicable] Duration	PhysIndResDurApneaDur	Describes the duration of apnea (sec)	Duration of apnea (sec) [if applicable]			Numeric	Duration (sec)	Record the duration of apnea (sec)	H				Physical Induction Models				Physical Induction Models		Response to induction model / procedure			Free-form entry
	Physical Induction Models Response to induction model / procedure Latency to toe pinch response (sec) [if applicable] Measurement	PhysIndResLatToeMeasr	Describes the latency to toe pinch response (sec)	Latency to toe pinch response (sec) [if applicable]			Numeric	Latency (sec)	Record the latency to toe pinch response (sec)	H				Physical Induction Models				Physical Induction Models		Response to induction model / procedure			Free-form entry
	Physical Induction Models Response to induction model / procedure Latency to righting reflex (sec) [if applicable] Measurement	PhysIndResLatRigMeasr	Describes the latency to righting reflex (sec)	Latency to righting reflex (sec) [if applicable]			Numeric	Latency (sec)	Record the latency to righting reflex (sec)	H				Physical Induction Models				Physical Induction Models		Response to induction model / procedure			Free-form entry
	Physical Induction Models Response to induction model / procedure Post-procedure fluid replenishment Type	PhysIndResFluidTyp	Indicates the type of post-procedure fluid replenishment	Post-procedure fluid replenishment	Not administered; Isotonic saline; Other; Unknown	Post-procedure fluid replenishment was not administered; Post-procedure fluid replenishment was isotonic saline; There was another type of post-procedure fluid replenishment; The type of post-procedure fluid replenishment is unknown	Alphanumeric	Not administered / Isotonic saline / Other / Unknown	Choose one: what was the type of post-procedure fluid replenishment?	H				Physical Induction Models				Physical Induction Models		Response to induction model / procedure			Single pre-defined variable selected
	Physical Induction Models Response to induction model / procedure If other fluid replenishment, specify Text	PhysIndResFluidTxt	Describes the type of fluid replenishment, if not listed	If other fluid replenishment, specify			Alphanumeric	Fluid replenishment	Record the type of fluid replenishment, if not listed					Physical Induction Models				Physical Induction Models		Response to induction model / procedure			Free-form entry
	Physical Induction Models Response to induction model / procedure Volume (mL) Measurement	PhysIndResVolMeasr	Indicates the volume (mL) of post-procedure fluid replenishment	Volume (mL)			Numeric	Volume (mL)	Choose one: what was the volume of post-procedure fluid replenishment	H				Physical Induction Models				Physical Induction Models		Response to induction model / procedure			Free-form entry
	Physical Induction Models Response to induction model / procedure Route of administration Type	PhysIndResRtAdminTyp	Indicates the type of post-procedure fluid replenishment	Route of administration	i.p.; s.c.; i.v.; Oral; Other; Unknown	The route of post-procedure fluid replenishment was i.p.; The route of post-procedure fluid replenishment was s.c.; The route of post-procedure fluid replenishment was i.v.; The route of post-procedure fluid replenishment was oral; There was another type of post-procedure fluid replenishment; Unknown	Alphanumeric	i.p. / s.c. / i.v. / Oral / Other / Unknown	Choose one: what was the type of post-procedure fluid replenishment?	H				Physical Induction Models				Physical Induction Models		Response to induction model / procedure			Single pre-defined variable selected
	Physical Induction Models Response to induction model / procedure If other route of administration, specify Text	PhysIndResRtAdminTxt	Describes the type of fluid replenishment, if not listed	If other route of administration, specify			Alphanumeric	Route of administration	Describe the type of fluid replenishment, if not listed					Physical Induction Models				Physical Induction Models		Response to induction model / procedure			Free-form entry
	Physical Induction Models Response to induction model / procedure Post-procedure warmth provided Indicator	PhysIndResWarmthInd	Indicates whether or not there was post-procedure warmth provided	Post-procedure warmth provided	Yes; No; Unknown	Yes, there was post-procedure warmth provided; No, there was not post-procedure warmth provided; It is unknown if there was post-procedure warmth provided	Alphanumeric	Yes / No / Unknown	Choose one: was post-procedure warmth provided?	I				Physical Induction Models				Physical Induction Models		Response to induction model / procedure			Single pre-defined variable selected
	Physical Induction Models Response to induction model / procedure If post-procedure warmth, please specify Type	PhysIndResWarmthTyp	Indicates the type of post-procedure warmth	If post-procedure warmth, please specify	Heat lamp; Heat pad; Other; Unknown	Heat lamp; Heat pad; Other; Unknown	Alphanumeric	Heat lamp / Heat pad / Other / Unknown	Choose one: what was the type of post-procedure warmth?					Physical Induction Models				Physical Induction Models		Response to induction model / procedure			Single pre-defined variable selected
	Physical Induction Models Response to induction model / procedure If other post-procedure warmth, specify Text	PhysIndResWarmthTxt	Describes the type of post-procedure warmth, if not listed	If other post-procedure warmth, specify			Alphanumeric	Post-procedure warmth	Record the type of post-procedure warmth, if not listed					Physical Induction Models				Physical Induction Models		Response to induction model / procedure			Free-form entry
	Physical Induction Models Response to induction model / procedure Post-impact dura impact Indicator	PhysIndResDuraImpInd	Indicates whether or not there was post-impact dura impact	Post-impact dura impact	Yes; No; Unknown	Yes, there was post-impact dura impact; No, there was not post-impact dura impact; It is unknown if there was post-impact dura impact	Alphanumeric	Yes / No / Unknown	Choose one: was there post-impact dura impact?	H				Physical Induction Models				Physical Induction Models		Response to induction model / procedure			Single pre-defined variable selected
	Physical Induction Models Response to induction model / procedure Acute seizures observed Indicator	PhysIndResAcSeizInd	Indicates whether or not acute seizures were observed	Acute seizures observed	Yes; No; Unknown	Yes, there were acute seizures observed; No, there were not acute seizures observed; It is unknown if there were acute seizures observed	Alphanumeric	Yes / No / Unknown	Choose one: were there acute seizures observed?	H				Physical Induction Models				Physical Induction Models		Response to induction model / procedure			Single pre-defined variable selected
	Physical Induction Models Response to induction model / procedure If acute seizures, when (hh:mm:ss) Time	PhysIndResSeizTime	Describes when acute seizures occurred (hh:mm:ss)	If acute seizures, when (hh:mm:ss)			Numeric	Time (hh:mm:ss)	Record when acute seizures occurred (hh:mm:ss)	H				Physical Induction Models				Physical Induction Models		Response to induction model / procedure			Free-form entry
	Physical Induction Models Response to induction model / procedure If acute seizures, duration (hh:mm:ss) Duration	PhysIndResSeizDur	Describes the duration of acute seizures (hh:mm:ss)	If acute seizures, duration (hh:mm:ss)			Numeric	Duration (hh:mm:ss)	Record the duration of acute seizures (hh:mm:ss)	H				Physical Induction Models				Physical Induction Models		Response to induction model / procedure			Free-form entry
	Physical Induction Models Response to induction model / procedure If acute seizures, number of seizures observed Number	PhysIndResSeizNum	Describes the number of seizures observed	If acute seizures, number of seizures observed			Numeric	Number	Record the number of seizures observed	H				Physical Induction Models				Physical Induction Models		Response to induction model / procedure			Free-form entry
	Physical Induction Models Response to induction model / procedure If acute seizures, phenotype/classification Text	PhysIndResSeizPhenTxt	Describes the phenotype/classification of acute seizures	If acute seizures, phenotype/classification			Alphanumeric	Phenotype/classification	Record the phenotype/classification of acute seizures	H				Physical Induction Models				Physical Induction Models		Response to induction model / procedure			Free-form entry
	Physical Induction Models Response to induction model / procedure If acute seizures, detection method Type	PhysIndResSeizDetTyp	Indicates the detection method for acute seizures	If acute seizures, detection method	Behavioral; EEG; Both; Unknown	Acute seizures were observed through behavioral detection; Acute seizures were observed through EEG; Acute seizures were observed through both behavioral detection and EEG; It is unknown how behavioral seizures were observed	Alphanumeric	Behavioral / EEG / Both / Unknown	Choose one: what was the detection method for acute seizures?	H				Physical Induction Models				Physical Induction Models		Response to induction model / procedure			Single pre-defined variable selected
	Physical Induction Models Response to induction model / procedure Post-ictal observations Type	PhysIndResPostIctTyp	Indicates the type of post-ictal observations made	Post-ictal observations			Alphanumeric	Post-ictal observations	Choose one: what post-ictal observations were made?	H				Physical Induction Models				Physical Induction Models		Response to induction model / procedure			Free-form entry
	Physical Induction Models Response to induction model / procedure If other post-ictal observations, specify Text	PhysIndResPostIctTxt	Describes the type of post-ictal observations, if not listed	If other post-ictal observations, specify	Normal behavior; Inactive; Hyperactive; Other; Unknown	The post-ictal behavior was normal; The animal was inactive post-ictal; The animal was hyperactive post-ictal; Another type of post-ictal observation was made; The post-ictal observations are unknown	Alphanumeric	Normal behavior / Inactive / Hyperactive / Other / Unknown	Record the type of post-ictal observations, if not listed					Physical Induction Models				Physical Induction Models		Response to induction model / procedure			Single pre-defined variable selected
	Physical Induction Models Response to induction model / procedure Acute procedure-related mortality of animal Indicator	PhysIndResMortInd	Indicates whether or not there was acute procedure-related mortality of the animal	Acute procedure-related mortality of animal	Yes; No; Unknown	Yes, there was acute procedure-related mortality; No, there was not acute procedure-related mortality; It is unknown if there was acute procedure-related mortality	Alphanumeric	Yes / No / Unknown	Choose one: was there acute procedure-related mortality of the animal?	H				Physical Induction Models				Physical Induction Models		Response to induction model / procedure			Single pre-defined variable selected
	Physical Induction Models Response to induction model / procedure If yes, specify date (MM/DD/YYYY) Date	PhysIndResMortDate	Describes the date (MM/DD/YYYY) of procedure-related mortality	If yes, specify Date (MM/DD/YYYY)			Numeric	Date (MM/DD/YYYY)	Record the date (MM/DD/YYYY) of procedure-related mortality	H				Physical Induction Models				Physical Induction Models		Response to induction model / procedure			Free-form entry
	Physical Induction Models Response to induction model / procedure If yes, specify time (hh:mm) Time	PhysIndResMortTime	Describes the time (hh:mm) of procedure-related mortality	If yes, specify Time (hh:mm)			Numeric	Time (hh:mm)	Record the time (hh:mm) of procedure-related mortality	I				Physical Induction Models				Physical Induction Models		Response to induction model / procedure			Free-form entry
