# Supplementary material for: A companion to the preclinical common data elements for rodent models of pediatric acquired epilepsy: A report of the TASK3‐WG1B, Pediatric and Genetic Models Working Group of the ILAE/AES Joint Translational Task Force
Source: Epilepsia Open. 2022 Oct 5;10(Suppl 1):S53–86. doi: 10.1002/epi4.12641 (PMC12375983; doi:10.1002/epi4.12641)
Supplement: Supplementary file 1 — Appendix S1 [file EPI4-10-S53-s001.zip › EPI4_12641_3. CDE_chart Chemical induction models.xlsx]

## Sheet: Sheet1
CDE ID	CDE Name	Variable Name	Definition / Description	Question Text	Permissible Value	Description of Permissible Value	Data Type	Quantifier	Instructions	Priority level for CDE	Recommended Setting	References	Population	Classification (e.g., Core)	Version #	Version Date	Aliases for Variable Name	CRF Module / Guideline	© or TM	Sub-Domain	Domain	Size	Input Restrictions	Min Value	Max Value	Measurement Type	LOINC ID	SNOMED	caDSR ID	CDISC ID
	Chemical Induction Models Individual Animal Information Animal identification method (ear tag, mark, etc.) Indicator	ChemIndIdMethodInd	Indicates whether or not there was a method used to identify the animal	Animal identification method (ear tag, mark, etc.)	Yes; No; Unknown	Yes, there was a method used to identify the animal; No, there was not a method used to identify the animal; It is unknown if there was a method used to identify the animal	Alphanumeric	Yes / No / Unknown	Choose one: was there a method used to identify the animal	H				Chemical Induction Models				Chemical Induction Models		Individual Animal Information			Single pre-defined variable selected
	Chemical Induction Models Individual Animal information If yes, please specify Text	ChemIndIdMethodTxt	Describes the method that is being used to indicate the animal	If yes, please specify			Alphanumeric	Animal ID method	Record the method used to identify the animal.					Chemical Induction Models				Chemical Induction Models		Individual Animal Information			Free-form entry
	Chemical Induction Models Individual Animal Information general health status, prior to model induction Text	ChemIndGenHealthTxt	Describes the general health status, prior to model induction	General health status, prior to model induction			Alphanumeric	General health status	Record the general health status of the animal prior to model induction [if applicable]	H				Chemical Induction Models				Chemical Induction Models		Individual Animal Information			Free-form entry
	Chemical Induction Models Induction Model Information Age at time of surgery/procedure/model induction [if applicable] Value	ChemIndAgeSurgVal	Describes the age at time of surgery/procedure/model induction [if applicable]	Age at time of surgery/procedure/model induction [if applicable]			Numeric	Age	Record the age at time of surgery/procedure/ model induction [if applicable]	H				Chemical Induction Models				Chemical Induction Models		Model Information			Free-form entry
	Chemical Induction Models Induction Model Information date of procedure (MM/DD/YYYY) Date	ChemIndDateProcDate	Describes the date of procedure (MM/DD/YYYY)	Date of procedure (MM/DD/YYYY)			Numeric	Date	Record date of procedure (MM/DD/YYYY)	H				Chemical Induction Models				Chemical Induction Models		Model Information			Free-form entry
	Chemical Induction Models Induction Model Information body weight (g) at time of procedure [if applicable] Value	ChemIndBodyWeightVal	Describes the body weight (g) at time of procedure [if applicable]	Body weight (g) at time of procedure [if applicable]			Numeric	Weight (g)	Record body weight (g) at time of procedure [if applicable]	H				Chemical Induction Models				Chemical Induction Models		Model Information			Free-form entry
	Chemical Induction Models Induction Model Information Anesthesia Indicator	ChemIndAnesthesiaInd	Indicates if anesthesia was administered	Anesthesia	Yes; No; Unknown	Yes, Anesthesia was administered; No, Anesthesia was not administered; It is unknown if Anesthesia was administered	Alphanumeric	Yes / No / Unknown	Choose one: was anesthesia administered?	H				Chemical Induction Models				Chemical Induction Models		Model Information			Single pre-defined variable selected
	Chemical Induction Models Induction Model Information if anesthesia was administered, please specify type Type	ChemIndAnesthesiaTyp	Indicates the type of anesthesia was administered	If anesthesia was administered, specify type	Isoflurane; Ketamine/xylazine; Other; Unknown	Isoflurane was administered; Ketamine/xylazine was administered; Another type of anesthesia was administered; the type of anesthesia is unknown	Alphanumeric	Isoflurane/Ketamine/xylazine/Other/Unknown	Choose one: what type of anesthesia was administered?	H				Chemical Induction Models				Chemical Induction Models		Model Information			Free-form entry
	Chemical Induction Models Induction Model Information if other type of anesthesia was administered, please specify type Text	ChemIndOthAnesthTxt	Describes the other type of anesthesia administered, if a type other than those listed was used	If other type of anesthesia, please specify			Alphanumeric	Type of Anesthesia	Record the type of anesthesia administered, if a type other than those listed was used					Chemical Induction Models				Chemical Induction Models		Model Information			Free-form entry
	Chemical Induction Models Induction Model Information anesthesia induction dose Category	ChemIndAnesthDoseCat	Describes the anesthesia induction dose	Anesthesia induction	%;mg/kg; unknown	The induction dose was a %; the induction dose was based on mg/kg; the induction dose was unknown	Alphanumeric	%/mg/kg/unknown	Choose one: what was the anesthesia induction dose?	H				Chemical Induction Models				Chemical Induction Models		Model Information			Single pre-defined variable selected
	Chemical Induction Models Induction Model Information maintenance dose Category	ChemIndMaintDoseCat	Describes the maintenance dose	Maintenance dose	%;mg/kg; unknown	The maintenance dose was a %; the maintenance dose was based on mg/kg; the maintenance dose was unknown	Alphanumeric	%/mg/kg/unknown	Choose one: what was the maintenance dose?	H				Chemical Induction Models				Chemical Induction Models		Model Information			Single pre-defined variable selected
	Chemical Induction Models Induction Model Information route of anesthesia administration Type	ChemIndRtAnesthTyp	Describes the route of anesthesia administration	Route of anesthesia administration	Inhaled; Injected; Other; Unknown	The anesthesia was inhaled by the animal; the anesthesia was injected into the animal; There was another route type of anesthesia administration; the route of anesthesia administration is unknown	Alphanumeric	Inhaled/Injected/Other/ Unknown	Choose one: what was the route of anesthesia administration?	H				Chemical Induction Models				Chemical Induction Models		Model Information			Single pre-defined variable selected
	Chemical Induction Models Induction Model Information If other route of anesthesia administration, please specify Text	ChemIndOthAnesthRtText	Describes route of anesthesia administration, please specify	If other route of anesthesia administration, please specify			Alphanumeric	Route of Anesthesia	Record route of anesthesia administration, if other than those listed					Chemical Induction Models				Chemical Induction Models		Model Information			Free-form entry
	Chemical Induction Models Induction Model Information Duration of anesthesia (hh:mm:ss) Duration	ChemIndDurAnesthDur	Describes the duration of anesthesia (hh:mm:ss)	Duration of anesthesia (hh:mm:ss)			Numeric	Duration (hh:mm:ss)	Record the duration of anesthesia (hh:mm:ss)	H				Chemical Induction Models				Chemical Induction Models		Model Information			Free-form entry
	Chemical Induction Models Induction Model Information Analgesic drugs Indicator	ChemIndAnalgesDrugInd	Indicates whether or not that was an analgesic drug administered	Analgesic drugs	Yes; No; Unknown	Yes, analgesic drugs were administered; No, analgesic drugs were not administered; It is unknown if analgesic drugs were administered	Alphanumeric	Yes / No / Unknown	Choose one: was there an analgesic drug administered?	H				Chemical Induction Models				Chemical Induction Models		Model Information			Single pre-defined variable selected
	Chemical Induction Models Induction Model Information If analgesics were administered, specify Name of Drug Name	ChemIndAnalgesDrugName	Indicates the name of the drug, if analgesic was administered	If analgesics were administered, specify Name of Drug	Acetaminophen; Buprenorphine; Ibuprofen; Meloxicam; Other ; Unknown	Acetaminophen was administered; Buprenorphine was administered; Ibuprofen was administered; Meloxicam was administered; Another type of analgesic was administered ; The type of analgesic administered is unknown	Alphanumeric	Acetaminophen / Buprenorphine / Ibuprofen / Meloxicam / Other / Unknown	Choose one or more: what type of analgesic drug was administered?	H				Chemical Induction Models				Chemical Induction Models		Model Information			Multiple pre-defined variables selected
	Chemical Induction Models Induction Model Information If other analgesics used, specify Text	ChemIndAnalgesTxt	Describes the names of the drug used, if other than those listed	If other analgesics used, specify			Alphanumeric	Analgesic	Record the names of the drug used, if other than those listed					Chemical Induction Models				Chemical Induction Models		Model Information			Free-form entry
	Chemical Induction Models Induction Model Information For each of the analgesics used, specify date analgesic drug given (MM/DD/YYYY) Date	ChemIndAnalgesDate	Describes the date the analgesic drug was given (MM/DD/YY) for each analgesic used	For each of the analgesics used, specify date analgesic drug given (MM/DD/YYYY)			Numeric	Date (MM/DD/YYYY)	Record the date the analgesic drug was given (MM/DD/YY) for each analgesic used	H				Chemical Induction Models				Chemical Induction Models		Model Information			Free-form entry
	Chemical Induction Models Induction Model Information Time analgesic drug given (hh:mm:ss)Time	ChemIndAnalgesTime	Describes the time the analgesic drug was given (hh:mm:ss)	Time analgesic drug given (hh:mm:ss)			Numeric	Time (hh:mm:ss)	Record the time the analgesic drug was given (hh:mm:ss)	I				Chemical Induction Models				Chemical Induction Models		Model Information			Free-form entry
	Chemical Induction Models Induction Model Information Analgesic injection volume (mL) Value	ChemIndAnalgInjVolVal	Describes the analgesic injection volume (mL)	Analgesic injection volume (mL)			Numeric	Volume (mL)	Record the analgesic injection volume (mL)	I				Chemical Induction Models				Chemical Induction Models		Model Information			Free-form entry
	Chemical Induction Models Induction Model Information Analgesic dose (mg/kg) Value	ChemIndAnalgDoseVal	Describes the analgesic dose (mg/kg)	Analgesic dose (mg/kg)			Numeric	Dose (mg/kg)	Record the analgesic dose (mg/kg)					Chemical Induction Models				Chemical Induction Models		Model Information			Free-form entry
	Chemical Induction Models Induction Model Information Analgesic route of administration Type	ChemIndAnalRtAdminTyp	Indicates the route of analgesic administration	Analgesic route of administration	Intraperitoneal (i.p.); Intravenous (i.v.); Subcutaneous (s.c.); Intranasal (i.n.); Intramuscular (i.m.); Oral (p.o.); Topical; Implanted mini-pump; Other; Unknown	The route of analgesic administration was intraperitoneal (i.p.); The route of analgesic administration was intravenous (i.v.); The route of analgesic administration was subcutaneous (s.c.); The route of analgesic administration was intranasal (i.n.); The route of analgesic administration was intramuscular (i.m.); The route of analgesic administration was oral (p.o.); The route of analgesic admin…	Alphanumeric	Intraperitoneal (i.p.) / Intravenous (i.v.) / Subcutaneous (s.c.) / Intranasal (i.n.) / Intramuscular (i.m.)/ Oral (p.o.) /Topical/ Implanted mini-pump/ Other / Unknown	Choose one: what was the route of analgesic administration?	H				Chemical Induction Models				Chemical Induction Models		Model Information			Single pre-defined variable selected
	Chemical Induction Models Induction Model Information If other route of analgesic administration, specify Text	ChemIndAnalRtAdminTxt	Describes the route of analgesic administration, if other than those listed	If other route of analgesic administration, specify			Alphanumeric	Route of analgesic administration	Record the route of analgesic administration, if other than those listed	H				Chemical Induction Models				Chemical Induction Models		Model Information			Free-form entry
	Chemical Induction Models Induction Model Information Antibiotic drugs Indicator	ChemIndAntibiotDrgInd	Indicates whether or not antibiotic drugs were used	Antibiotic drugs	Yes; No; Unknown	Yes, antibiotic drugs were administered; No, antibiotic drugs were not administered; It is unknown if antibiotic drugs were administered	Alphanumeric	Yes / No / Unknown	Choose one: were antibiotic drugs used?	H				Chemical Induction Models				Chemical Induction Models		Model Information			Single pre-defined variable selected
	Chemical Induction Models Induction Model Information If antibiotics were administered, specify name of drug Name	ChemIndAntibiotDrgName	Indicates the type of antibiotic administered	If antibiotics were administered, specify name of drug	Amoxicillin; BNP; Doxycycline; Tetracycline; Other; Unknown	Amoxicillin was administered; BNP was administered; Doxycycline was administered; Tetracycline was administered; Another antibiotic was administered; The type of antibiotic that was administered is unknown	Alphanumeric	Amoxicillin / BNP / Doxycycline / Tetracycline / Other / Unknown	Choose one or more: what type of antibiotic was administered?	H				Chemical Induction Models				Chemical Induction Models		Model Information			Multiple pre-defined variables selected
	Chemical Induction Models Induction Model Information If other antibiotics were used, specify Text	ChemIndOthAntibioTxt	Describes the type of antibiotic used, if other than listed	If other antibiotics used, specify			Alphanumeric	Antibiotics	Record the type of antibiotic used, if other than listed					Chemical Induction Models				Chemical Induction Models		Model Information			Free-form entry
	Chemical Induction Models Induction Model Information For each of the antibiotics used, specify Date antibiotic drug given (MM/DD/YYYY) Date	ChemIndAntibioDate	Describes the date the antibiotic drug was given (MM/DD/YYYY) for each antibiotic used	For each of the antibiotics used, specify Date antibiotic drug given (MM/DD/YYYY)			Numeric	Date (MM/DD/YYYY)	Record the date the antibiotic drug was given (MM/DD/YYYY) for each antibiotic used	H				Chemical Induction Models				Chemical Induction Models		Model Information			Free-form entry
	Chemical Induction Models Induction Model Information Time antibiotic drug given (hh:mm:ss) Time	ChemIndAntibioTime	Describes the time the antibiotic drug was given (hh:mm:ss)	Time antibiotic drug given (hh:mm:ss)			Numeric	Time (hh:mm:ss)	Record the time the antibiotic drug was given (hh:mm:ss)	I				Chemical Induction Models				Chemical Induction Models		Model Information			Free-form entry
	Chemical Induction Models Induction Model Information Antibiotic injection volume (mL) Value	ChemIndAntiInjVolVal	Describes the antibiotic injection volume (mL)	Antibiotic injection volume (mL)			Numeric	Volume (mL)	Record the antibiotic injection volume (mL)	I				Chemical Induction Models				Chemical Induction Models		Model Information			Free-form entry
	Chemical Induction Models Induction Model Information Antibiotic dose (mg/kg) Value	ChemIndAntiDoseVal	Describes the antibiotic dose (mg/kg)	Antibiotic dose (mg/kg)			Numeric	Dose (mg/kg)	Record the antibiotic dose (mg/kg)	H				Chemical Induction Models				Chemical Induction Models		Model Information			Free-form entry
	Chemical Induction Models Induction Model Information Route of antibiotic administration Type	ChemIndAntiRtTyp	Indicates the route of antibiotic administration	Route of antibiotic administration	Intraperitoneal (i.p.); Intravenous (i.v.); Subcutaneous (s.c.); Intranasal (i.n.); Intramuscular (i.m.); Oral (p.o.); Topical; Implanted mini-pump; Other; Unknown	The route of analgesic administration was intraperitoneal (i.p.); The route of analgesic administration was intravenous (i.v.); The route of analgesic administration was subcutaneous (s.c.); The route of analgesic administration was intranasal (i.n.); The route of analgesic administration was intramuscular (i.m.); The route of analgesic administration was oral (p.o.); The route of analgesic admin…	Alphanumeric	Intraperitoneal (i.p.) / Intravenous (i.v.) / Subcutaneous (s.c.) / Intranasal (i.n.) / Intramuscular (i.m.) /Oral (p.o.) /Topical/Implanted mini-pump/ Other / Unknown	Choose one: what was the route of antibiotic administration?	H				Chemical Induction Models				Chemical Induction Models		Model Information			Single pre-defined variable selected
	Chemical Induction Models Induction Model Information If other route of antibiotic administration, specify Text	ChemIndAntiAdminTxt	Describes the route of antibiotic administration, if other than those listed	If other route of antibiotic administration, specify			Alphanumeric	Route of antibiotic administration	Record the route of antibiotic administration, if other than those listed					Chemical Induction Models				Chemical Induction Models		Model Information			Free-form entry
	Chemical Induction Models Induction Model Information Type of model Type	ChemIndModelTyp	Indicates the type of chemical induction model	Type of chemical induction model	Models of epileptic spasms; Models of seizures; Models of status epilepticus (SE); Infection associated models; Other	A model of epileptic spasms was used; A seizure model was used; A status epilepticus (SE) model was used; A infection associated model was used; Another type of model was used	Alphanumeric	Model of epileptic spasms/ Model of seizures/Model of status epilepticus (SE)/Infection-associated Model/ Other	Choose one: what was the type of chemical induction model?	H				Chemical Induction Models				Chemical Induction Models		Model Information			Single pre-defined variable selected
	Chemical Induction Models Induction Model Information If other type of chemical induction model, specify Text	ChemIndOthModTxt	Describes the type of chemical induction model, if other than those listed	If other type of chemical induction model, specify			Alphanumeric	Induction model	Record the type of chemical induction model, if other than those listed					Chemical Induction Models				Chemical Induction Models		Model Information			Free-form entry
	Chemical Induction Models Induction Model Information Published reference for model Indicator	ChemIndPubRefInd	Indicates whether or not there is a published reference for the model	Published reference for model	Yes; No; Unknown; not published	Yes, there was a published reference for the model; No, there was not a published reference for the model; It is not known if there is a published reference for the model; The model does not have a published reference	Alphanumeric	Yes / No / Unknown / not published	Choose one: was there a published reference for the model?	I				Chemical Induction Models				Chemical Induction Models		Model Information			Single pre-defined variable selected
	Chemical Induction Models Induction Model Information If published reference model known, please specify (PMID) Text	ChemIndPubPMIDTxt	Describes the PMID if there is a known published reference for the model	If published reference model known, please specify (PMID)			Alphanumeric	PMID	Record the PMID if there is a known published reference for the model	H				Chemical Induction Models				Chemical Induction Models		Model Information			Free-form entry
	Chemical Induction Models Induction Model Information Monitoring during procedure Text	ChemIndMonitoringTxt	Describes the monitoring that occurred during the chemical induction procedure	Monitoring during procedure			Alphanumeric	Monitoring	Record the monitoring that occurred during the chemical induction procedure	H				Chemical Induction Models				Chemical Induction Models		Model Information			Free-form entry
	Chemical Induction Models Model-Specific Information: Epileptic spasms Specific model of epileptic spasms Type	ChemIndEpModelEpiTyp	Indicates the type of epileptic spasm model	Type of epileptic spasm	N-methyl-D-aspartate (NMDA) model; Gamma-Butyrolactone (GBL) model of epileptic spasms in Down Syndrome; Predisposing condition / postnatal NMDA; Multiple-hit rat model of Infantile Spasms (IS); Tetrodotoxin (TTX) model of epileptic spasms and hypsarrhythmia; Genetic etiology model; Other	A N-methyl-D-aspartate (NMDA) model was used; A Gamma-Butyrolactone (GBL) model of epileptic spasms in Down Syndrome was used; A Predisposing condition / postnatal NMDA was used; A Multiple-hit rat model of Infantile Spasms (IS) was used; A Tetrodotoxin (TTX) model of epileptic spasms and hypsarrhythmia was used; A Genetic etiology model was used; Another type of model was used	Alphanumeric	N-methyl-D-aspartate (NMDA) model/ Gamma-Butyrolactone (GBL) model of epileptic spasms in Down Syndrome/ Predisposing condition / postnatal NMDA/ Multiple-hit rat model of Infantile Spasms (IS) /Tetrodotoxin (TTX) model of epileptic spasms and hypsarrhythmia/ Genetic etiology model/ Other	Choose one or more: what model of epileptic spasms was used?	H				Chemical Induction Models				Chemical Induction Models		Model-specific information: epileptic spasms			Multiple pre-defined variables selected
	Chemical Induction Models Model-Specific Information: Epileptic Spasms If other model of epileptic spasms or genetic, please specify Text	ChemIndEpOthModEpiTxt	Describes the model of epileptic spasms, if other than those listed	If other model of epileptic spasms is used, specify			Alphanumeric	Type of epileptic spasm model	Record the epileptic spasm model, if other than those listed					Chemical Induction Models				Chemical Induction Models		Model-specific information: epileptic spasms			Free-form entry
	Chemical Induction Models Model-Specific Information: Epileptic Spasms Predisposing conditions Type	ChemIndEpPredisposTyp	Indicates the predisposing conditions	Type of predisposing condition	Pharmacological/chemical; Perinatal Stress; Surgical procedures (e.g., adrenalectomy); Malformations; Other; None	A predisposing condition that is Pharmacological/chemical; A predisposing condition that is Perinatal Stress; A predisposing condition that is Surgical procedures (e.g., adrenalectomy); A predisposing condition that is Malformations; There is another predisposing condition; There is no predisposing condition	Alphanumeric	Pharmacological/chemical/ Perinatal Stress/ Surgical procedures (e.g., adrenalectomy)/ Malformations/ Other/ None	Choose one or more: what are the predisposing conditions?	H				Chemical Induction Models				Chemical Induction Models		Model-specific information: epileptic spasms			Multiple pre-defined variables selected
	Chemical Induction Models Model-Specific Information: Epileptic Spasms If other predisposing conditions, please specify Text	ChemIndEpOthPredisTxt	Describes the predisposing conditions, if other than those listed	If other predisposing condition, specify			Alphanumeric	Predisposing conditions	Record the predisposing conditions, if other than those listed					Chemical Induction Models				Chemical Induction Models		Model-specific information: epileptic spasms			Free-form entry
	Chemical Induction Models Model-Specific Information: Epileptic Spasms Date/age range Date	ChemIndEpDate/AgeDate	Describes the date/age range	Date/age range			Numeric	Date/age range	Record the date/age range	H				Chemical Induction Models				Chemical Induction Models		Model-specific information: epileptic spasms			Free-form entry
	Chemical Induction Models Model-Specific Information: Epileptic Spasms Agent or mechanism used Text	ChemIndEpAgentUseTxt	Describes the agent or mechanism used	Agent or mechanism used			Alphanumeric	Agent or Mechanism used	Record the agent or mechanism used	H				Chemical Induction Models				Chemical Induction Models		Model-specific information: epileptic spasms			Free-form entry
	Chemical Induction Models Model-Specific Information: Epileptic Spasms Choice of drug/agent used for induction Type	ChemIndEpDrug/AgeTyp	Indicates the choice of agent or mechanism used for induction	Choice agent or mechanism used for induction	NMDA; Gamma-butyrolactone (GBL); Doxorubicin (DOX); Lipopolysaccharide (LPS); P-chlorophenylalanine (PCPA); Tetrodotoxin (TTX); Methylazoxymethanol; Other	The choice of drug/agent is NMDA; The choice of drug/agent is Gamma-butyrolactone (GBL); The choice of drug/agent is Doxorubicin (DOX; The choice of drug/agent is Lipopolysaccharide (LPS); The choice of drug/agent is P-chlorophenylalanine (PCPA), The choice of drug/agent is Tetrodotoxin (TTX); The choice of drug/agent is Methylazoxymethanol; There was another choice drug/agent used	Alphanumeric	NMDA/ Gamma-butyrolactone (GBL)/ Doxorubicin (DOX)/ Lipopolysaccharide (LPS)/ P-chlorophenylalanine (PCPA)/ Tetrodotoxin (TTX)/ Methylazoxymethanol/ Other	Choose one or more: what drugs/agents were used for induction?	H				Chemical Induction Models				Chemical Induction Models		Model-specific information: epileptic spasms			Multiple pre-defined variables selected
	Chemical Induction Models Model-Specific Information: Epileptic Spasms If other drug/agent was used for induction, please specify Text	ChemIndEpOthDrugTxt	Describes the agent or mechanism used for induction, if other than those listed	If other choice of agent or mechanism used for induction, please specify			Alphanumeric	Choice of drug/agent	Record the drug/agent used for induction, if other than those listed					Chemical Induction Models				Chemical Induction Models		Model-specific information: epileptic spasms			Free-form entry
	Chemical Induction Models Model-Specific Information: Epileptic Spasms Drug administration protocol Type	ChemIndEpDrugAdmiTyp	Indicates the drug administration protocol	Drug administration protocol	Single injections; Repeated injections; Other; Unknown	The drug administration protocol was through Single injections; The drug administration protocol was through Repeated injections; Another drug administration protocol was used; The drug administration protocol is unknown	Alphanumeric	Single injections/ Repeated injections/ Other/ Unknown	Choose one: what was the drug administration protocol?	H				Chemical Induction Models				Chemical Induction Models		Model-specific information: epileptic spasms			Single pre-defined variable selected
	Chemical Induction Models Model-Specific Information: Epileptic Spasms If other drug administration protocol was used, please specify Text	ChemIndEpOthDrugAdTyp	Describes the drug administration protocol, if other than those listed	If other choice of drug administration protocols, please specify			Alphanumeric	Drug administration protocol	Record the drug administration protocol, if other than those listed					Chemical Induction Models				Chemical Induction Models		Model-specific information: epileptic spasms			Free-form entry
	Chemical Induction Models Model-Specific Information: Epileptic Spasms For each of the drugs/agents used, please specify date given (MM/DD/YYYY) Date	ChemIndEpDateGiveDate	Describes the date given (MM/DD/YYYY), for each drug/agent used	For each of the drugs/agents used, please specify date given (MM/DD/YYYY)			Numeric	Date (MM/DD/YYYY)	Record the date given (MM/DD/YYYY)	H				Chemical Induction Models				Chemical Induction Models		Model-specific information: epileptic spasms			Free-form entry
	Chemical Induction Models Model-Specific Information: Epileptic Spasms Time given (hh:mm:ss) Time	ChemIndEpTimeGiveTime	Describes the time given (hh:mm:ss)	Time drugs/agents given (hh:mm:ss)			Numeric	Time (hh:mm:ss)	Record the time given (hh:mm:ss)	I				Chemical Induction Models				Chemical Induction Models		Model-specific information: epileptic spasms			Free-form entry
	Chemical Induction Models Model-Specific Information: Epileptic Spasms Injection volume (mL) Value	ChemIndEpInjectVolVal	Describes the injection volume (mL)	Drugs/agents Injection volume (mL)			Numeric	Volume (mL)	Record the injection volume (mL)	I				Chemical Induction Models				Chemical Induction Models		Model-specific information: epileptic spasms			Free-form entry
	Chemical Induction Models Model-Specific Information: Epileptic Spasms Dose (mg/kg) Value	ChemIndEpDoseVal	Describes the dose (mg/kg) of drug/agent	Drug/agents Dose (mg/kg)			Numeric	Dose (mg/kg)	Record the dose (mg/kg)	H				Chemical Induction Models				Chemical Induction Models		Model-specific information: epileptic spasms			Free-form entry
	Chemical Induction Models Model-Specific Information: Epileptic Spasms Vehicle used Indicator	ChemIndEpVehiclInd	Indicates the vehicle used to administer the drug/agent	Vehicle used	Yes; No; Unknown	Yes, there was a vehicle used; No, there was not a vehicle used; The vehicle used in unknown	Alphanumeric	Vehicle used	Choose one: what there a vehicle used?	H				Chemical Induction Models				Chemical Induction Models		Model-specific information: epileptic spasms			Single pre-defined variable selected
	Chemical Induction Models Model-Specific Information: Epileptic Spasms Route of administration Type	ChemIndEpRtAdminTyp	Indicates the route of administration of the drug/agent	Route of drug/agent administration	i.p.; i.v.; s.c.; i.n.; i.m.; Oral (p.o.); i.c.v.; Implanted mini-pump; Other; Unknown	The route of administration is i.p.; The route of administration is i.v.; The route of administration is s.c.; The route of administration is i.n.; The route of administration is i.m.; The route of administration is Oral (p.o.); The route of administration is i.c.v.; The route of administration is an Implanted mini-pump; There was another route of administration; The route of administration is un…	Alphanumeric	i.p./ i.v./ s.c./ i.n./ i.m./ Oral (p.o.)/ i.c.v./ Implanted mini-pump/ Other/Unknown	Choose one: what was the route of administration?	H				Chemical Induction Models				Chemical Induction Models		Model-specific information: epileptic spasms			Single pre-defined variable selected
	Chemical Induction Models Model-Specific Information: Epileptic Spasms If other route of administration, please specify Text	ChemIndEpOthRtAdmTxt	Describes the routed of administration, if other than those listed	If other route of drug/agent administration, please specify			Alphanumeric	Route of administration	Record the route of administration, if other than those listed					Chemical Induction Models				Chemical Induction Models		Model-specific information: epileptic spasms			Free-form entry
	Chemical Induction Models Model-Specific Information: Epileptic Spasms If intracranial administration, which side was injected? Location	ChemIndEpIntraAdmLoc	Indicates the side of intracranial administration	The side of intracranial injection administration	Right hemisphere; Left hemisphere; Bilateral; Unknown	The intracranial administration was injected into the Right hemisphere; The intracranial administration was injected into the Left hemisphere; The intracranial administration was injected into the Bilateral; The injection site is unknown for intracranial administration	Alphanumeric	Intracranial administration, side of injection	Choose one: what was the side of injection for intracranial administration?	H				Chemical Induction Models				Chemical Induction Models		Model-specific information: epileptic spasms			Single pre-defined variable selected
	Chemical Induction Models Model-Specific Information: Epileptic Spasms Please specify brain region Stereotaxic coordinates Text	ChemIndEpBrainRegTxt	Describes the following stereotaxic coordinates: anterior to bregma; anterior to lambda; right; left; depth	Please specify brain region Stereotaxic coordinates			Alphanumeric	Brain region and stereotaxic coordinates	Record the following stereotaxic coordinates: anterior to bregma; anterior to lambda; right; left; depth (use - to indicate posterior)	H				Chemical Induction Models				Chemical Induction Models		Model-specific information: epileptic spasms			Free-form entry
	Chemical Induction Models Model-Specific Information: Epileptic Spasms If mini-pump, please specify, Model/ Source Text	ChemIndEpMinModTxt	Describes the model/source, if there is a mini-pump	The model/source, if mini-pump, please specify			Alphanumeric	Model/Source	Record the model/source, if mini-pump, please specify	I				Chemical Induction Models				Chemical Induction Models					Free-form entry
	Chemical Induction Models Model-Specific Information: Epileptic Spasms Date minipump placed (MM/DD/YYYY) Date	ChemIndEpDateMiPiDate	Describes the date of minipump placement (MM/DD/YYYY)	Date minipump placed (MM/DD/YYYY)			Numeric	Date (MM/DD/YYYY)	Record the date minipump was placed (MM/DD/YYYY)	H				Chemical Induction Models				Chemical Induction Models		Model-specific information: epileptic spasms			Free-form entry
	Chemical Induction Models Model-Specific Information: Epileptic Spasms Time minipump placed (hh:mm:ss) Time	ChemIndEpTimeMiniTime	Describes the time of minipump placement (hh:mm:ss)	Time minipump placed (hh:mm:ss)			Numeric	Time (hh:mm:ss)	Record the time the minipump was placed (hh:mm:ss)	I				Chemical Induction Models				Chemical Induction Models		Model-specific information: epileptic spasms			Free-form entry
	Chemical Induction Models Model-Specific Information: Epileptic Spasms Date minipump removed (MM/DD/YYYY) Date	ChemIndEpDateMiReDate	Describes the date of minipump removal (MM/DD/YYYY)	Date minipump removed (MM/DD/YYYY)			Numeric	Date (MM/DD/YYYY)	Record the date of minipump removal (MM/DD/YYYY)	H				Chemical Induction Models				Chemical Induction Models		Model-specific information: epileptic spasms			Free-form entry
	Chemical Induction Models Model-Specific Information: Epileptic Spasms Time minipump removed (hh:mm:ss) Time	ChemIndEpTimeMiReTime	Describes the time of minipump removal (hh:mm:ss)	Time minipump removed(hh:mm:ss)			Numeric	Time (hh:mm:ss)	Record the time the minipump was removed (hh:mm:ss)	I				Chemical Induction Models				Chemical Induction Models		Model-specific information: epileptic spasms			Free-form entry
	Chemical Induction Models Model-Specific Information: Epileptic Spasms Minipump location Location	ChemIndEpMinipumpLoc	Describes the minipump location	The minipump location			Alphanumeric	Location	Record the minipump location	H				Chemical Induction Models				Chemical Induction Models		Model-specific information: epileptic spasms			Free-form entry
	Chemical Induction Models Model-Specific Information: Epileptic Spasms Minipump drug dose (mg/kg) Value	ChemIndEpMiniDrugVal	Describes the minipump drug dose (mg/kg)	The minipump drug dose (mg/kg)			Numeric	Dose (mg/kg)	Record the minipump drug dose (mg/kg)	H				Chemical Induction Models				Chemical Induction Models		Model-specific information: epileptic spasms			Free-form entry
	Chemical Induction Models Model-Specific Information: Epileptic Spasms Infusion location of the implanted pump Type	ChemIndEpInfusImpPuTyp	Indicates the infusion location of the implanted pump	The infusion location of the implanted pump	i.p.; s.c.; i.c.v.; Other; Unknown	The infusion location of the implanted pump is i.p.; The infusion location of the implanted pump is s.c.; The infusion location of the implanted is i.c.v.; There is another infusion location of the implanted pump; The infusion location is unknown for the implanted pump	Alphanumeric	i.p.; s.c.; i.c.v.; Other; Unknown	Choose one: what is the infusion location of the implanted pump?	H				Chemical Induction Models				Chemical Induction Models		Model-specific information: epileptic spasms			Single pre-defined variable selected
	Chemical Induction Models Model-Specific Information: Epileptic Spasms If other infusion location of the implanted pump, please specify Text	ChemIndEpOthInfImpTxt	Describes the infusion location of the implanted, if other than those listed.	If other infusion location of the implanted pump, please specify			Alphanumeric	Infusion location of the implanted pump	Record the infusion location of the implanted pump, if other than those listed					Chemical Induction Models				Chemical Induction Models		Model-specific information: epileptic spasms			Free-form entry
	Chemical Induction Models Model-Specific Information: induced seizures and SE Specific model of seizures and SE Type	ChemIndSeSpeModelTyp	Indicates the specific model of seizures and SE	Specific model of seizures and SE	Kainate model of SE; Pilocarpine-induced SE; NMDA-induced SE; Pentylenetetrazol (PTZ) model; Flurothyl-induced seizures; Tetanus toxin-induced seizures; Corticotropin-releasing hormone (CRH)-induced seizure model; Bicuculline-induced model; Other	The specific model of seizures and SE used was the Kainate model of SE; The specific model of seizures and SE used was the Pilocarpine-induced SE; The specific model of seizures and SE used was the NMDA-induced SE; The specific model of seizures and SE used was the Pentylenetetrazol (PTZ) model; The specific model of seizures and SE used was the Flurothyl-induced seizures; The specific model of s…	Alphanumeric	Kainate model of SE; Pilocarpine-induced SE; NMDA-induced SE; Pentylenetetrazol (PTZ) model; Flurothyl-induced seizures; Tetanus toxin-induced seizures; Corticotropin-releasing hormone (CRH)-induced seizure model; Bicuculline-induced model; Other	Choose one: What is the specific model of seizures and SE used?	H				Chemical Induction Models				Chemical Induction Models		Model-specific information: induced seizures and SE			Single pre-defined variable selected
	Chemical Induction Models Model-Specific Information: induced seizures and SE If other models of seizures and SE were used, please specify Text	ChemIndSeOthSpeMoTxt	Describes the specific model of seizures and SE, if other than those listed	If other model of seizures and SE, please specify			Alphanumeric	Model of seizures and SE	Record the model of seizures and SE, if other than those listed					Chemical Induction Models				Chemical Induction Models		Model-specific information: induced seizures and SE			Free-form entry
	Chemical Induction Models Model-Specific Information: induced seizures and SE Choice of drug/agent used for induction Type	ChemIndSeChoiDrugTyp	Indicates the choice of drug/agent used for induction	Drug/agent used for induction	Kainic acid; Pilocarpine; NMDA; Pentylenetetrazol (PTZ); Flurothyl; Tetanus toxin; Corticotropin-releasing hormone (CRH)-; Bicuculline; Other	The choice of drug is Kainic acid; The choice of drug is Pilocarpine; The choice of drug is NMDA; The choice of drug is Pentylenetetrazol (PTZ; The choice of drug is Flurothyl; The choice of drug is Tetanus toxin; The choice of drug is Corticotropin-releasing hormone (CRH)-; The choice of drug is Bicuculline; There is another choice of drug used for induction	Alphanumeric	Kainic acid; Pilocarpine; NMDA; Pentylenetetrazol (PTZ); Flurothyl; Tetanus toxin; Corticotropin-releasing hormone (CRH)-; Bicuculline; Other	Choose one: What was the drug/agent used for induction?	H				Chemical Induction Models				Chemical Induction Models		Model-specific information: induced seizures and SE			Single pre-defined variable selected
	Chemical Induction Models Model-Specific Information: induced seizures and SE If other drug/agent was used for induction, please specify Text	ChemIndSeOthChDruTxt	Describes the choice of drug/agent used for induction, if other than those listed	If other drug./agent are used for induction, please specify			Alphanumeric	Choice of drug/agent	Record the drug/agent used for induction, other than those listed					Chemical Induction Models				Chemical Induction Models		Model-specific information: induced seizures and SE			Free-form entry
	Chemical Induction Models Model-Specific Information: induced seizures and SE Pretreatment drug/agent used Type	ChemIndSePreDrugTyp	Indicates the pretreatment drug/agent used	Pretreatment drug/agent used	Lithium; Lithium chloride; Homocysteine; Methylscopolamine; Atropine methyl bromide; Other; None	The pretreatment drug/agent used is Lithium; The pretreatment drug/agent used is Lithium chloride; The pretreatment drug/agent used is Homocysteine; The pretreatment drug/agent used is Methylscopolamine; The pretreatment drug/agent used is Atropine methyl bromide; There was another pretreatment drug/agent used; There is no pretreatment drug/agent used	Alphanumeric	Lithium; Lithium chloride; Homocysteine; Methylscopolamine; Atropine methyl bromide; Other; None	Choose one: What was the pretreatment drug/agent used?	H				Chemical Induction Models				Chemical Induction Models		Model-specific information: induced seizures and SE			Single pre-defined variable selected
	Chemical Induction Models Model-Specific Information: induced seizures and SE If other pretreatment drug/agent was used, please specify Text	ChemIndSeOthPreDrTxt	Describes the choice of pretreatment drug/agent used for induction, if other than those listed	If other Pretreatment drug/agent is used, please specify			Alphanumeric	Pretreatment drug/agent	Record the pretreatment drug/agents, if other than those listed					Chemical Induction Models				Chemical Induction Models		Model-specific information: induced seizures and SE			Free-form entry
	Chemical Induction Models Model-Specific Information: induced seizures and SE Drug administration protocol Type	ChemIndSeDrugAdmiTyp	Indicates the drug administration protocol	Drug administration protocol	Single injections; Repeated injections; Other; Unknown	The drug administration protocol was single injections; The drug administration protocol was repeated injections; There was another drug administration protocol; The drug administration protocol is unknown	Alphanumeric	Single injections; Repeated injections; Other; Unknown	Choose one: what was the drug administration protocol?	H				Chemical Induction Models				Chemical Induction Models		Model-specific information: induced seizures and SE			Single pre-defined variable selected
	Chemical Induction Models Model-Specific Information: induced seizures and SE If other drug administration protocol was used, please specify Text	ChemIndSeOthDrgAdmTxt	Describes the drug administration protocol, if other than those listed	If other drug administration protocol is used, please specify			Alphanumeric	Drug administration protocol	Record the drug administration protocol, if other than those listed					Chemical Induction Models				Chemical Induction Models		Model-specific information: induced seizures and SE			Free-form entry
	Chemical Induction Models Model-Specific Information: induced seizures and SE Date drug/agent given (MM/DD/YYYY) Date	ChemIndSeDateGivDate	Describes the date given (MM/DD/YYYY), for each drug/agent used	Date drug/agents given (MM/DD/YYYY)			Numeric	Date (MM/DD/YYYY)	Record the date the drug/agent was given (MM/DD/YYYY)	H				Chemical Induction Models				Chemical Induction Models		Model-specific information: induced seizures and SE			Free-form entry
	Chemical Induction Models Model-Specific Information: induced seizures and SE Time given (hh:mm:ss) Time	ChemIndSeTimeGiveTime	Describes the time given (hh:mm:ss)	Time drug/agents given (hh:mm:ss)			Numeric	Time (hh:mm:ss)	Record the time the drug/agent given (hh:mm:ss)	I				Chemical Induction Models				Chemical Induction Models		Model-specific information: induced seizures and SE			Free-form entry
	Chemical Induction Models Model-Specific Information: induced seizures and SE Injection volume (mL) Value	ChemIndSeInjectVolVal	Describes the injection volume (mL)	Drug/agents Injection volume (mL)			Numeric	Volume (mL)	Record the drug/agent injection volume (mL)	I				Chemical Induction Models				Chemical Induction Models		Model-specific information: induced seizures and SE			Free-form entry
	Chemical Induction Models Model-Specific Information: induced seizures and SE Dose (mg/kg) Value	ChemIndSeDoseVal	Describes the dose (mg/kg)	Drug/agents Dose (mg/kg)			Numeric	Dose (mg/kg)	Record the drug/agent dose (mg/kg)	H				Chemical Induction Models				Chemical Induction Models		Model-specific information: induced seizures and SE			Free-form entry
	Chemical Induction Models Model-Specific Information: induced seizures and SE Vehicle used Indicator	ChemIndSeVehiclInd	Indicates the vehicle used	Vehicle used	Yes; No; Unknown	Yes, there was a vehicle used; No, there was not a vehicle used; The vehicle used in unknown	Alphanumeric	Vehicle used	Choose one: was there a vehicle used?	H				Chemical Induction Models				Chemical Induction Models		Model-specific information: induced seizures and SE			Single pre-defined variable selected
	Chemical Induction Models Model-Specific Information: induced seizures and SE Route of administration Type	ChemIndSeRtAdminTyp	Indicates the route of administration	Route of drug/agents administration	i.p.; i.v.; s.c.; i.n.; i.m.; Oral (p.o.); i.c.v.; Implanted mini-pump; Other; Unknown	The route of administration is i.p.; The route of administration is i.v.; The route of administration is s.c.; The route of administration is i.n.; The route of administration is i.m.; The route of administration is Oral (p.o.); The route of administration is i.c.v.; The route of administration is an Implanted mini-pump; There was another route of administration; The route of administration is un…	Alphanumeric	i.p./ i.v./ s.c./ i.n./ i.m./ Oral (p.o.)/ i.c.v./ Implanted mini-pump/ Other/Unknown	Choose one: what was the route of administration?	H				Chemical Induction Models				Chemical Induction Models		Model-specific information: induced seizures and SE			Single pre-defined variable selected
	Chemical Induction Models Model-Specific Information: induced seizures and SE If other route of administration, please specify Text	ChemIndSeOthRtAdmTxt	Describes the route of administration, if other than those listed	If other route of drug/agents administration, please specify			Alphanumeric	Route of administration	Record the route of administration, if other than those listed					Chemical Induction Models				Chemical Induction Models		Model-specific information: induced seizures and SE			Free-form entry
	Chemical Induction Models Model-Specific Information: induced seizures and SE If intracranial administration, which side was injected? Location	ChemIndSeIntraAdmLoc	Indicates the side of intracranial administration	The side of intracranial injection administration	Right hemisphere; Left hemisphere; Bilateral; Unknown	The intracranial administration was injected into the Right hemisphere; The intracranial administration was injected into the Left hemisphere; The intracranial administration was injected into the Bilateral; The injection site is unknown for intracranial administration	Alphanumeric	Intracranial administration, side of injection	Choose one: what was the side of injection for intracranial administration?	H				Chemical Induction Models				Chemical Induction Models		Model-specific information: induced seizures and SE			Single pre-defined variable selected
	Chemical Induction Models Model-Specific Information: induced seizures and SE Please specify brain region and stereotaxic coordinates Text	ChemIndSeStereoTxt	Describes the brain region and stereotaxic coordinates for the location where the seizures were induced	Specify brain region and stereotaxic coordinates			Alphanumeric	Brain region and stereotaxic coordinates	Record the brain region and stereotaxic coordinates for the location where the seizures were induced					Chemical Induction Models				Chemical Induction Models		Model-specific information: induced seizures and SE			Free-form entry
	Chemical Induction Models Model-Specific Information: induced seizures and SE If mini-pump, please specify, Model/ Source Text	ChemIndSeMinModTxt	Describes the model/source, if there is a mini-pump	The model/source, if mini-pump, please specify			Alphanumeric	Model/Source	Record the model/source, if mini-pump, please specify	I				Chemical Induction Models				Chemical Induction Models		Model-specific information: induced seizures and SE			Free-form entry
	Chemical Induction Models Model-Specific Information: induced seizures and SE Date minipump placed (MM/DD/YYYY) Date	ChemIndSeDateMiPlDate	Describes the date of minipump placement (MM/DD/YYYY)	Date minipump placed (MM/DD/YYYY)			Numeric	Date (MM/DD/YYYY)	Record the date minipump was placed (MM/DD/YYYY)	H				Chemical Induction Models				Chemical Induction Models		Model-specific information: induced seizures and SE			Free-form entry
	Chemical Induction Models Model-Specific Information: induced seizures and SE Time minipump placed (hh:mm:ss) Time	ChemIndSeTimeMiPlTime	Describes the time of minipump placement (hh:mm:ss)	Time minipump placed (hh:mm:ss)			Numeric	Time (hh:mm:ss)	Record the time the minipump was placed (hh:mm:ss)	H				Chemical Induction Models				Chemical Induction Models		Model-specific information: induced seizures and SE			Free-form entry
	Chemical Induction Models Model-Specific Information: induced seizures and SE Date minipump removed (MM/DD/YYYY) Date	ChemIndSeDateMiReDate	Describes the date of minipump removal (MM/DD/YYYY)	Date minipump removed (MM/DD/YYYY)			Numeric	Date (MM/DD/YYYY)	Record the date of minipump removal (MM/DD/YYYY)	H				Chemical Induction Models				Chemical Induction Models		Model-specific information: induced seizures and SE			Free-form entry
	Chemical Induction Models Model-Specific Information: induced seizures and SE Time minipump removed (hh:mm:ss) Time	ChemIndSeTimeMiReTime	Describes the time of minipump removal (hh:mm:ss)	Time minipump removed (hh:mm:ss)			Numeric	Time (hh:mm:ss)	Record the time the minipump was removed (hh:mm:ss)	H				Chemical Induction Models				Chemical Induction Models		Model-specific information: induced seizures and SE			Free-form entry
	Chemical Induction Models Model-Specific Information: induced seizures and SE Minipump location Location	ChemIndSeMinipumpLoc	Describes the minipump location	The minipump location			Alphanumeric	Location	Record the minipump location	H				Chemical Induction Models				Chemical Induction Models		Model-specific information: induced seizures and SE			Free-form entry
	Chemical Induction Models Model-Specific Information: induced seizures and SE Minipump drug dose (mg/kg) Measurement	ChemIndSeMiniDrugMeasr	Describes the minipump drug dose (mg/kg)	The minipump drug dose (mg/kg)			Numeric	Dose (mg/kg)	Record the minipump drug dose (mg/kg)	H				Chemical Induction Models				Chemical Induction Models		Model-specific information: induced seizures and SE			Free-form entry
	Chemical Induction Models Model-Specific Information: induced seizures and SE Infusion location of the implanted pump Type	ChemIndSeInfusImpPuTyp	Indicates the infusion location of the implanted pump	The infusion location of the implanted pump	i.p.; s.c.; i.c.v.; Other; Unknown	The infusion location of the implanted pump is i.p.; The infusion location of the implanted pump is s.c.; The infusion location of the implanted is i.c.v.; There is another infusion location of the implanted pump; The infusion location is unknown for the implanted pump	Alphanumeric	i.p.; s.c.; i.c.v.; Other; Unknown	Choose one: what is the infusion location of the implanted pump?	H				Chemical Induction Models				Chemical Induction Models		Model-specific information: induced seizures and SE			Single pre-defined variable selected
	Chemical Induction Models Model-Specific Information: induced seizures and SE If other infusion location of the implanted pump, please specify Text	ChemIndSeOthInfImpTxt	Describes the infusion location of the implanted, if other than those listed.	If other infusion location of the implanted pump, please specify			Alphanumeric	Infusion location of the implanted pump	Record the infusion location of the implanted pump, if other than those listed	H				Chemical Induction Models				Chemical Induction Models		Model-specific information: induced seizures and SE			Free-form entry
	Chemical Induction Models Model-Specific Information: infection-associated models Specific infection-associated model Type	ChemIndInSpeModelTyp	Indicates the specific infection-associated model used	Specific infection-associated model	Maternal immune activation (MIA) model; Herpes Simplex Virus (HSV)-induced model; Neurocysticercosis model of limbic seizures; Other	The specific infection-associated model used was Maternal immune activation (MIA) model; The specific infection-associated model used was Herpes Simplex Virus (HSV)-induced model; The specific infection-associated model used was Neurocysticercosis model of limbic seizures; There was another infect-associated model used	Alphanumeric	Maternal immune activation (MIA) model; Herpes Simplex Virus (HSV)-induced model; Neurocysticercosis model of limbic seizures; Other	Choose one: what was the specific infection-associated model used?	H				Chemical Induction Models				Chemical Induction Models		Model-specific information: infection-associated models			Single pre-defined variable selected
	Chemical Induction Models Model-Specific Information: infection-associated models If other infection -associated model was used, please specify Text	ChemIndInOthSpeModelTxt	Describes the specific infection-associated model used, if other than those listed	If other specific infection-associated model, please specify			Alphanumeric	Specific infection-associated model	Record the specific infection associated model, if other than those listed?					Chemical Induction Models				Chemical Induction Models		Model-specific information: infection-associated models			Free-form entry
	Chemical Induction Models Model-Specific Information: infection-associated models Choice of drug/agent/pathogen used for induction Type	ChemIndInChoiDrugIndTyp	Indicates the choice of drug/agent/pathogen used for induction	The choice of drug/agent/pathogen used for induction	LPS; Poly (I:C); Substrain of HSV-1; T. solium oncospheres; T. crassiceps; Other	The choice of drug/agent/pathogen used was LPS; The choice of drug/agent/pathogen used was Poly (I:C); The choice of drug/agent/pathogen used was Substrain of HSV-1; T. solium oncospheres; The choice of drug/agent/pathogen used was T. crassiceps; There was another choice of drug/agent/pathogen used	Alphanumeric	LPS; Poly (I:C); Substrain of HSV-1; T. solium oncospheres; T. crassiceps; Other	Choose one or more: What drug/agent/pathogen was used for induction?	H				Chemical Induction Models				Chemical Induction Models		Model-specific information: infection-associated models			Multiple pre-defined variables selected
	Chemical Induction Models Model-Specific Information: infection-associated models If other drug/agent/pathogen was used for induction, please specify Text	ChemIndInOthChDrugIndTxt	Describes the choice of drug/agent/pathogen used for induction, if other than those listed	The choice of drug/agent/pathogen used for induction, please specify			Alphanumeric	Choice of drug/agent/pathogen	Record the drug/agent/pathogen used for induction., if other than those listed					Chemical Induction Models				Chemical Induction Models		Model-specific information: infection-associated models			Free-form entry
	Chemical Induction Models Model-Specific Information: infection-associated models Drug administration protocol Type	ChemIndInDrugAdmiTyp	Indicates the drug administration protocol	Drug administration protocol	Single injections; Repeated injections; Other; Unknown	The drug administration protocol was single injections; The drug administration protocol was repeated injections; There was another drug administration protocol; The drug administration protocol is unknown	Alphanumeric	Single injections; Repeated injections; Other; Unknown	Choose one: what was the drug administration protocol?	H				Chemical Induction Models				Chemical Induction Models		Model-specific information: infection-associated models			Single pre-defined variable selected
	Chemical Induction Models Model-Specific Information: infection-associated models If other drug administration protocol was used, please specify Text	ChemIndInOthDrgAdmTxt	Describes the drug administration protocol, if other than those listed	If other drug administration protocol is used, please specify			Alphanumeric	Drug administration protocol	Record the drug administration protocol, if other than those listed					Chemical Induction Models				Chemical Induction Models		Model-specific information: infection-associated models			Free-form entry
	Chemical Induction Models Model-Specific Information: infection-associated models For each of the drugs/agents/pathogens used, specify, Date given (MM/DD/YYYY)	ChemIndInDateGivDate	Describes the date given (MM/DD/YYYY), for each drug/agent/ pathogen used	Date drugs/agents/ pathogens given (MM/DD/YYYY)			Numeric	Date (MM/DD/YYYY)	Record the date the drug/agent/pathogens were given (MM/DD/YYYY)	H				Chemical Induction Models				Chemical Induction Models		Model-specific information: infection-associated models			Free-form entry
	Chemical Induction Models Model-Specific Information: infection-associated models Time given (hh:mm:ss) Time	ChemIndInTimeGiveTime	Describes the time given (hh:mm:ss)	Time drug/agents/pathogens given (hh:mm:ss)			Numeric	Time (hh:mm:ss)	Record the time the drug/agent/pathogens were given (hh:mm:ss)	I				Chemical Induction Models				Chemical Induction Models		Model-specific information: infection-associated models			Free-form entry
	Chemical Induction Models Model-Specific Information: infection-associated models Injection volume (mL) Value	ChemIndInInjectVolVal	Describes the injection volume (mL)	Drug/agents/pathogens Injection volume (mL)			Numeric	Volume (mL)	Record the drug/agent/pathogens injection volume (mL)	I				Chemical Induction Models				Chemical Induction Models		Model-specific information: infection-associated models			Free-form entry
	Chemical Induction Models Model-Specific Information: infection-associated models Dose (mg/kg) Value	ChemIndInDoseVal	Describes the dose (mg/kg)	Drug/agents/pathogens dose (mg/kg) given			Numeric	Dose (mg/kg)	Record the drug/agent/pathogens dose (mg/kg)	H				Chemical Induction Models				Chemical Induction Models		Model-specific information: infection-associated models			Free-form entry
	Chemical Induction Models Model-Specific Information: infection-associated models Infection dose (TCID50, PFU, number of oncospheres, etc) Value	ChemIndInInfDoseVal	Describes the Infection dose (TCID50, PFU, number of oncospheres, etc.)	Infection dose (TCID50, PFU, number of oncospheres, etc.)			Numeric	Infection Dose	Record the infection dose	H				Chemical Induction Models				Chemical Induction Models		Model-specific information: infection-associated models			Free-form entry
	Chemical Induction Models Model-Specific Information: infection-associated models Vehicle used Indicator	ChemIndInVehiclInd	Indicates the vehicle used	Vehicle used	Yes; No; Unknown	Yes, there was a vehicle used; No, there was not a vehicle used; The vehicle used in unknown	Alphanumeric	Vehicle used	Choose one: was there a vehicle used?	H				Chemical Induction Models				Chemical Induction Models		Model-specific information: infection-associated models			Single pre-defined variable selected
	Chemical Induction Models Model-Specific Information: infection-associated models Route of administration Type	ChemIndInRtAdminTyp	Indicates the route of administration	Route of drug/agents/pathogens administration	i.p.; i.v.; s.c.; i.n.; i.m.; Oral (p.o.); i.c.v.; Implanted mini-pump; Other; Unknown	The route of administration is i.p.; The route of administration is i.v.; The route of administration is s.c.; The route of administration is i.n.; The route of administration is i.m.; The route of administration is Oral (p.o.); The route of administration is i.c.v.; The route of administration is an Implanted mini-pump; There was another route of administration; The route of administration is un…	Alphanumeric	i.p./ i.v./ s.c./ i.n./ i.m./ Oral (p.o.)/ i.c.v./ Implanted mini-pump/ Other/Unknown	Choose one: what was the route of administration?	H				Chemical Induction Models				Chemical Induction Models		Model-specific information: infection-associated models			Single pre-defined variable selected
	Chemical Induction Models Model-Specific Information: infection-associated models If other route of administration, please specify Text	ChemIndInOthRtAdmTxt	Describes the route of administration, if other than those listed	If other route of drug/agents/pathogens administration, please specify			Alphanumeric	Route of administration	Record the route of administration, if other than those listed														Free-form entry
	Chemical Induction Models Model-Specific Information: infection-associated models If intracranial administration, which side was injected? Location	ChemIndInIntraAdmLoc	Indicates the side of intracranial administration	The side of intracranial injection administration	Right hemisphere; Left hemisphere; Bilateral; Unknown	The intracranial administration was injected into the Right hemisphere; The intracranial administration was injected into the Left hemisphere; The intracranial administration was injected into the Bilateral; The injection site is unknown for intracranial administration	Alphanumeric	Intracranial administration, side of injection	Choose one: what was the side of injection for intracranial administration?	H				Chemical Induction Models				Chemical Induction Models		Model-specific information: infection-associated models			Free-form entry
	Chemical Induction Models Model-Specific Information: infection-associated models Please specify brain region Stereotaxic coordinates Text	ChemIndInStereoTxt	Describes the following stereotaxic coordinates: anterior to bregma; anterior to lambda; right; left; depth	Brain region stereotaxic coordinates			Alphanumeric	Stereotaxic coordinates	Record the following stereotaxic coordinates: anterior to bregma; anterior to lambda; right; left; depth (use - to indicate posterior)	H				Chemical Induction Models				Chemical Induction Models		Model-specific information: infection-associated models			Free-form entry
	Chemical Induction Models Model-Specific Information: infection-associated models Model/ Source Text	ChemIndInMinModTxt	Describes the model/source, if there is a mini-pump	The model/source, if mini-pump, please specify			Alphanumeric	Model/Source	Record the model/source, if mini-pump, please specify	I				Chemical Induction Models				Chemical Induction Models		Model-specific information: infection-associated models			Free-form entry
	Chemical Induction Models Model-Specific Information: infection-associated models Date minipump placed (MM/DD/YYYY) Date	ChemIndInDateMiPlDate	Describes the date of minipump placement (MM/DD/YYYY)	Date minipump placed (MM/DD/YYYY)			Numeric	Date (MM/DD/YYYY)	Record the date minipump was placed (MM/DD/YYYY)	H				Chemical Induction Models				Chemical Induction Models		Model-specific information: infection-associated models			Free-form entry
	Chemical Induction Models Model-Specific Information: infection-associated models Time minipump placed (hh:mm:ss) Time	ChemIndInTimeMiPlTime	Describes the time of minipump placement (hh:mm:ss)	Time minipump placed (hh:mm:ss)			Numeric	Time (hh:mm:ss)	Record the time the minipump was placed (hh:mm:ss)	H				Chemical Induction Models				Chemical Induction Models		Model-specific information: infection-associated models			Free-form entry
	Chemical Induction Models Model-Specific Information: infection-associated models Date minipump removed (MM/DD/YYYY) Date	ChemIndInDateMiReDate	Describes the date of minipump removal (MM/DD/YYYY)	Date minipump removed (MM/DD/YYYY)			Numeric	Date (MM/DD/YYYY)	Record the date of minipump removal (MM/DD/YYYY)	H				Chemical Induction Models				Chemical Induction Models		Model-specific information: infection-associated models			Free-form entry
	Chemical Induction Models Model-Specific Information: infection-associated models Time minipump removed (hh:mm:ss) Time	ChemIndInTimeMiReTime	Describes the time of minipump removal (hh:mm:ss)	Time minipump removed (hh:mm:ss)			Numeric	Time (hh:mm:ss)	Record the time the minipump was removed (hh:mm:ss)	H				Chemical Induction Models				Chemical Induction Models		Model-specific information: infection-associated models			Free-form entry
	Chemical Induction Models Model-Specific Information: infection-associated models Minipump location Location	ChemIndInMinipumpLoc	Describes the minipump location	The minipump location			Alphanumeric	Location	Record the minipump location	H				Chemical Induction Models				Chemical Induction Models		Model-specific information: infection-associated models			Free-form entry
	Chemical Induction Models Model-Specific Information: infection-associated models Minipump drug dose (mg/kg) Value	ChemIndInMiniDrugVal	Describes the minipump drug dose (mg/kg)	The minipump drug dose (mg/kg)			Numeric	Dose (mg/kg)	Record the minipump drug dose (mg/kg)	H				Chemical Induction Models				Chemical Induction Models		Model-specific information: infection-associated models			Free-form entry
	Chemical Induction Models Model-Specific Information: infection-associated models Infusion location of the implanted pump Type	ChemIndinInfusImpPuTyp	Indicates the infusion location of the implanted pump	The infusion location of the implanted pump	i.p.; s.c.; i.c.v.; Other; Unknown	The infusion location of the implanted pump is i.p.; The infusion location of the implanted pump is s.c.; The infusion location of the implanted is i.c.v.; There is another infusion location of the implanted pump; The infusion location is unknown for the implanted pump	Alphanumeric	i.p.; s.c.; i.c.v.; Other; Unknown	Choose one: what is the infusion location of the implanted pump?	H				Chemical Induction Models				Chemical Induction Models		Model-specific information: infection-associated models			Single pre-defined variable selected
	Chemical Induction Models Model-Specific Information: infection-associated models If other infusion location of the implanted pump, please specify Text	ChemIndInOthInfImpTxt	Describes the infusion location of the implanted, if other than those listed.	If other infusion location of the implanted pump, please specify			Alphanumeric	Infusion location of the implanted pump	Record the infusion location of the implanted pump, if other than those listed					Chemical Induction Models				Chemical Induction Models		Model-specific information: infection-associated models			Free-form entry
	Chemical Induction Models Response to induction model/procedure Post-procedure fluid replenishment Type	ChemIndResFluidTyp	Indicates the type of post-procedure fluid replenishment	Post-procedure fluid replenishment	Not administered; Isotonic saline; Other; Unknown	Post-procedure fluid replenishment was not administered; Post-procedure fluid replenishment was isotonic saline; There was another type of post-procedure fluid replenishment; The type of post-procedure fluid replenishment is unknown	Alphanumeric	Not administered / Isotonic saline / Other / Unknown	Choose one: what was the type of post-procedure fluid replenishment?	H				Chemical Induction Models				Chemical Induction Models		Response to induction model/procedure			Single pre-defined variable selected
	Chemical Induction Models Response to induction model/procedure If other fluid replenishment, please specify Text	ChemIndResFluidTxt	Describes the type of fluid replenishment, if not listed	If other fluid replenishment, specify			Alphanumeric	Fluid replenishment	Record the type of fluid replenishment, if not listed					Chemical Induction Models				Chemical Induction Models		Response to induction model/procedure			Free-form entry
	Chemical Induction Models Response to induction model/procedure Volume (mL) Measurement	ChemIndResVolMeasr	Indicates the volume (mL) of post-procedure fluid replenishment	Volume (mL)			Numeric	Volume (mL)	Choose one: what was the volume of post-procedure fluid replenishment	H				Chemical Induction Models				Chemical Induction Models		Response to induction model/procedure			Free-form entry
	Chemical Induction Models Response to induction model/procedure Route of administration Type	ChemIndResRtAdminTyp	Indicates the type of post-procedure fluid replenishment	Route of administration	i.p.; s.c.; i.v.; Oral; Other; Unknown	The route of post-procedure fluid replenishment was i.p.; The route of post-procedure fluid replenishment was s.c.; The route of post-procedure fluid replenishment was i.v.; The route of post-procedure fluid replenishment was oral; There was another type of post-procedure fluid replenishment; Unknown	Alphanumeric	i.p. / s.c. / i.v. / Oral / Other / Unknown	Choose one: what was the type of post-procedure fluid replenishment?	H				Chemical Induction Models				Chemical Induction Models		Response to induction model/procedure			Single pre-defined variable selected
	Chemical Induction Models Response to induction model/procedure If other route of administration, please specify Text	ChemIndResRtAdminTxt	Describes the route of administration of fluid replenishment, if not listed	If other route of administration, specify			Alphanumeric	Route of administration	Record the type of fluid replenishment, if not listed					Chemical Induction Models				Chemical Induction Models		Response to induction model/procedure			Free-form entry
	Chemical Induction Models Response to induction model/procedure Post-procedure warmth provided Indicator	ChemIndResWarmthInd	Indicates whether or not there was post-procedure warmth provided	Post-procedure warmth provided	Yes; No; Unknown	Yes, there was post-procedure warmth provided; No, there was not post-procedure warmth provided; It is unknown if there was post-procedure warmth provided	Alphanumeric	Yes / No / Unknown	Choose one: was post-procedure warmth provided?	I				Chemical Induction Models				Chemical Induction Models		Response to induction model/procedure			Single pre-defined variable selected
	Chemical Induction Models Response to induction model/procedure If Post-procedure warmth, please specify Type	ChemIndResWarmthTyp	Indicates the type of post-procedure warmth	If post-procedure warmth, please specify	Heat lamp; Heat pad; Other; Unknown	Heat lamp; Heat pad; Other; Unknown	Alphanumeric	Heat lamp / Heat pad / Other / Unknown	Choose one: what was the type of post-procedure warmth?					Chemical Induction Models				Chemical Induction Models		Response to induction model/procedure			Single pre-defined variable selected
	Chemical Induction Models Response to induction model/procedure If other post-procedure warmth, please specify Text	ChemIndResWarmthTxt	Describes the type of post-procedure warmth, if not listed	If other post-procedure warmth, specify			Alphanumeric	Post-procedure warmth	Record the type of post-procedure warmth, if not listed					Chemical Induction Models				Chemical Induction Models		Response to induction model/procedure			Free-form entry
	Chemical Induction Models Response to induction model/procedure Acute seizures observed Indicator	ChemIndResAcSeizInd	Indicates whether or not acute seizures were observed	Acute seizures observed	Yes; No; Unknown	Yes, there were acute seizures observed; No, there were not acute seizures observed; It is unknown if there were acute seizures observed	Alphanumeric	Yes / No / Unknown	Choose one: were there acute seizures observed?	H				Chemical Induction Models				Chemical Induction Models		Response to induction model/procedure			Single pre-defined variable selected
	Chemical Induction Models Response to induction model/procedure If acute seizures, time (hh:mm:ss) Time	ChemIndResSeizTime	Describes when acute seizures occurred (hh:mm:ss)	If acute seizures, when (hh:mm:ss)			Numeric	Time (hh:mm:ss)	Record when acute seizures occurred (hh:mm:ss)	H				Chemical Induction Models				Chemical Induction Models		Response to induction model/procedure			Free-form entry
	Chemical Induction Models Response to induction model/procedure If acute seizures, duration (hh:mm:ss) Duration	ChemIndResSeizDur	Describes the duration of acute seizures (hh:mm:ss)	If acute seizures, duration (hh:mm:ss)	i.p.; s.c.; i.v.; Oral; Other; Unknown		Numeric	Duration (hh:mm:ss)	Record the duration of acute seizures (hh:mm:ss)	H				Chemical Induction Models				Chemical Induction Models		Response to induction model/procedure			Free-form entry
	Chemical Induction Models Response to induction model/procedure If acute seizures, number of seizures observed Number	ChemIndResSeizNum	Describes the number of seizures observed	If acute seizures, number of seizures observed			Numeric	Number	Record the number of seizures observed	H				Chemical Induction Models				Chemical Induction Models		Response to induction model/procedure			Free-form entry
	Chemical Induction Models Response to induction model/procedure If acute seizures, phenotype/classification Text	ChemIndResSeizPhenTxt	Describes the phenotype/classification of acute seizures	If acute seizures, phenotype/classification			Alphanumeric	Phenotype/classification	Record the phenotype/classification of acute seizures	H				Chemical Induction Models				Chemical Induction Models		Response to induction model/procedure			Free-form entry
	Chemical Induction Models Response to induction model/procedure If acute seizures, detection method Type	ChemIndResSeizDetTyp	Indicates the detection method for acute seizures	If acute seizures, detection method	Behavioral; EEG; Both; Unknown	Acute seizures were observed through behavioral detection; Acute seizures were observed through EEG; Acute seizures were observed through both behavioral detection and EEG; It is unknown how behavioral seizures were observed	Alphanumeric	Behavioral / EEG / Both / Unknown	Choose one: what was the detection method for acute seizures?	H				Chemical Induction Models				Chemical Induction Models		Response to induction model/procedure			Single pre-defined variable selected
	Chemical Induction Models Response to induction model/procedure Post-ictal observations Type	ChemIndResPostIctTyp	Indicates the type of post-ictal observations made	Post-ictal observations			Alphanumeric	Post-ictal observations	Choose one: what post-ictal observations were made?	H				Chemical Induction Models				Chemical Induction Models		Response to induction model/procedure			Single pre-defined variable selected
	Chemical Induction Models Response to induction model/procedure If other post-ictal observations, specify Text	ChemIndResPostIctTxt	Describes the type of post-ictal observations, if not listed	If other post-ictal observations, specify	Normal behavior; Inactive; Hyperactive; Other; Unknown	The post-ictal behavior was normal; The animal was inactive post-ictal; The animal was hyperactive post-ictal; Another type of post-ictal observation was made; The post-ictal observations are unknown	Alphanumeric	Normal behavior / Inactive / Hyperactive / Other / Unknown	Record the type of post-ictal observations, if not listed					Chemical Induction Models				Chemical Induction Models		Response to induction model/procedure			Free-form entry
	Chemical Induction Models Response to induction model/procedure Acute procedure-related mortality of animal Indicator	ChemIndResMortInd	Indicates whether or not there was acute procedure-related mortality of the animal	Acute procedure-related mortality of animal	Yes; No; Unknown	Yes, there was acute procedure-related mortality; No, there was not acute procedure-related mortality; It is unknown if there was acute procedure-related mortality	Alphanumeric	Yes / No / Unknown	Choose one: was there acute procedure-related mortality of the animal?	H				Chemical Induction Models				Chemical Induction Models		Response to induction model/procedure			Single pre-defined variable selected
	Chemical Induction Models Response to induction model/procedure If yes, specify date (MM/DD/YYYY) Date	ChemIndResMortDate	Describes the date (MM/DD/YYYY) of procedure-related mortality	If yes, specify Date (MM/DD/YYYY)			Numeric	Date (MM/DD/YYYY)	Record the date (MM/DD/YYYY) of procedure-related mortality	H				Chemical Induction Models				Chemical Induction Models		Response to induction model/procedure			Free-form entry
	Chemical Induction Models Response to induction model/procedure If yes, specify time (hh:mm:ss) Time	ChemIndResMortTime	Describes the time (hh:mm:ss) of procedure-related mortality	If yes, specify Time (hh:mm:ss)			Numeric	Time (hh:mm:ss)	Record the time (hh:mm:ss) of procedure-related mortality	I				Chemical Induction Models				Chemical Induction Models		Response to induction model/procedure			Free-form entry
